# Supplementary material for: Genomic Analysis of the Function of the Transcription Factor gata3 during Development of the Mammalian Inner Ear
Source: PLoS One. 2009 Sep 23;4(9):e7144. doi: 10.1371/journal.pone.0007144 (PMC2742898; doi:10.1371/journal.pone.0007144)
Supplement: Table S1 — Genes clustered to Gata3 in OC-1 with a Spearman correlation of at least 0.800 (0.04 MB XLS) [file pone.0007144.s002.xls]

## Sheet: Sheet1
TABLE S1 - Genes clustered to Gata3 in OC-1 with a Spearman correlation of at least 0.800
Gene Symbol	Gene Title
Aatk	apoptosis-associated tyrosine kinase
Acadm	acetyl-Coenzyme A dehydrogenase, medium chain
Acat1	acetyl-Coenzyme A acetyltransferase 1
Acox1	acyl-Coenzyme A oxidase 1, palmitoyl
Adam15	a disintegrin and metalloproteinase domain 15 (metargidin)
Adcy9	adenylate cyclase 9
Adrb1	adrenergic receptor, beta 1
Akt2	thymoma viral proto-oncogene 2
Alad	aminolevulinate, delta-, dehydratase
Alad	aminolevulinate, delta-, dehydratase
Aldh1a7	aldehyde dehydrogenase family 1, subfamily A7
Aplp1	amyloid beta (A4) precursor-like protein 1
Apobec1	apolipoprotein B editing complex 1
Apoc3	apolipoprotein C-III
Arhgap8	Rho GTPase activating protein 8
Arht1	ras homolog gene family, member T1
Asf1a	ASF1 anti-silencing function 1 homolog A (S. cerevisiae)
Atp5a1	ATP synthase, H+ transporting, mitochondrial F1 complex, alpha subunit, isoform 1
Atp6v1c1	ATPase, H+ transporting, V1 subunit C, isoform 1
Atp6v1e1	ATPase, H+ transporting, V1 subunit E isoform 1
B4galt6	UDP-Gal:betaGlcNAc beta 1,4-galactosyltransferase, polypeptide 6
Bach1	BTB and CNC homology 1
Bach1	BTB and CNC homology 1
Brd4	bromodomain containing 4
Brd7	bromodomain containing 7
Cacna2d1	calcium channel, voltage-dependent, alpha2/delta subunit 1
Calb2	calbindin 2
Calm3	calmodulin 3
Calm3	calmodulin 3
Calml4	calmodulin-like 4
Calml4	calmodulin-like 4
Casp2	caspase 2
Casp2	caspase 2
Casp4	caspase 4, apoptosis-related cysteine protease
Cbr2	carbonyl reductase 2
Ccnl2	cyclin L2
Cct7	chaperonin subunit 7 (eta)
Cebpd	CCAAT/enhancer binding protein (C/EBP), delta
Cfl2	cofilin 2, muscle
Cirbp	cold inducible RNA binding protein
Clcn3	chloride channel 3
Clcn7	chloride channel 7
Clcn7	chloride channel 7
Clk3	CDC-like kinase 3
Clock	circadian locomoter output cycles kaput
Clpp	caseinolytic protease, ATP-dependent, proteolytic subunit homolog (E. coli)
Cnn2	calponin 2
Cnot2	CCR4-NOT transcription complex, subunit 2
Col15a1	procollagen, type XV
Crnkl1	Crn, crooked neck-like 1 (Drosophila)
Cryz	crystallin, zeta
Cul4a	cullin 4A
Cyp2j6	cytochrome P450, family 2, subfamily j, polypeptide 6
Dad1	defender against cell death 1
Ddit3	DNA-damage inducible transcript 3
Dnajc3	DnaJ (Hsp40) homolog, subfamily C, member 3
Dusp16	dual specificity phosphatase 16
Dusp16	dual specificity phosphatase 16
Dusp9	dual specificity phosphatase 9
Edg1	endothelial differentiation sphingolipid G-protein-coupled receptor 1
Efna4	ephrin A4
Emb	embigin
Epn1	epsin 1
Eprs	glutamyl-prolyl-tRNA synthetase
Esrra	estrogen related receptor, alpha
Fabp4	fatty acid binding protein 4, adipocyte
Fbxw2	F-box and WD-40 domain protein 2
Fgfr2	fibroblast growth factor receptor 2
Fxyd6	FXYD domain-containing ion transport regulator 6
Fzd9	frizzled homolog 9 (Drosophila)
Gas1	growth arrest specific 1
Gas7	growth arrest specific 7
Gata3	GATA binding protein 3
Ggps1	geranylgeranyl diphosphate synthase 1
Ghr	growth hormone receptor
Gilz	glucocorticoid-induced leucine zipper
Gsc	goosecoid
Gsta4	glutathione S-transferase, alpha 4
Gstm5	glutathione S-transferase, mu 5
Gstz1	glutathione transferase zeta 1 (maleylacetoacetate isomerase)
Gtf2h1	general transcription factor II H, polypeptide 1
Gus	beta-glucuronidase
Hs1bp1	HS1 binding protein
Hsf1	heat shock factor 1
Hyal2	hyaluronidase 2
Idh3a	isocitrate dehydrogenase 3 (NAD+) alpha
Ifnar1	interferon (alpha and beta) receptor 1
Ifnar1	interferon (alpha and beta) receptor 1
Ifngr	interferon gamma receptor
Igfbp5	insulin-like growth factor binding protein 5
Il12rb1	interleukin 12 receptor, beta 1
Il15	interleukin 15
Il15	interleukin 15
Il25	interleukin 25
Ilvbl	ilvB (bacterial acetolactate synthase)-like
Itgb5	integrin beta 5
Itpr1	inositol 1,4,5-triphosphate receptor 1
Itpr1	inositol 1,4,5-triphosphate receptor 1
Jak1	Janus kinase 1
Kai1	kangai 1 (suppression of tumorigenicity 6, prostate)
Klf7	Kruppel-like factor 7 (ubiquitous)
Krt1-1	keratin complex 1, acidic, gene 1
Laf4l	lymphoid nuclear protein related to AF4-like
Lbp	lipopolysaccharide binding protein
Lpin2	lipin 2
Map2k1ip1	mitogen-activated protein kinase kinase 1 interacting protein 1
Map3k2	mitogen activated protein kinase kinase kinase 2
Map3k5	mitogen activated protein kinase kinase kinase 5
Mcpt6	mast cell protease 6
Mcrs1	microspherule protein 1
Mettl3	methyltransferase-like 3
Mgat1	mannoside acetylglucosaminyltransferase 1
Mlf2	myeloid leukemia factor 2
Mmp24	matrix metalloproteinase 24
Mtap4	microtubule-associated protein 4
Mut	methylmalonyl-Coenzyme A mutase
Myd116	myeloid differentiation primary response gene 116
Myh7	myosin, heavy polypeptide 7, cardiac muscle, beta
Myl4	myosin, light polypeptide 4, alkali; atrial, embryonic
Ncor1	nuclear receptor co-repressor 1
Nfil3	nuclear factor, interleukin 3, regulated
Notch1	Notch gene homolog 1 (Drosophila)
Notch1	Notch gene homolog 1 (Drosophila)
Nrl	neural retina leucine zipper gene
Nufip1	nuclear fragile X mental retardation protein interacting protein
Numb	numb gene homolog (Drosophila)
Numb	numb gene homolog (Drosophila)
Ormdl3	ORM1-like 3 (S. cerevisiae)
Osp94	osmotic stress protein
Pafah1b1	platelet-activating factor acetylhydrolase, isoform 1b, beta1 subunit
Pafah1b1	platelet-activating factor acetylhydrolase, isoform 1b, beta1 subunit
Pbx1	pre B-cell leukemia transcription factor 1
Pccb	propionyl Coenzyme A carboxylase, beta polypeptide
Pea15	phosphoprotein enriched in astrocytes 15
Pgls	6-phosphogluconolactonase
Pitpn	phosphatidylinositol transfer protein
Pld2	phospholipase D2
Polg2	polymerase (DNA directed), gamma 2, accessory subunit
Ppp2r5d	protein phosphatase 2, regulatory subunit B (B56), delta isoform
Ppt	palmitoyl-protein thioesterase
Procr	protein C receptor, endothelial
Prss11	protease, serine, 11 (Igf binding)
Ptdss2	phosphatidylserine synthase 2
Ptges	prostaglandin E synthase
Pxmp3	peroxisomal membrane protein 3
Rab11a	RAB11a, member RAS oncogene family
Rabep1	rabaptin, RAB GTPase binding effector protein 1
Rbl2	retinoblastoma-like 2
Rbl2	retinoblastoma-like 2
Renbp	renin binding protein
Repin1	replication initiator 1
Rme8-pending	RME8 protein
Rora	RAR-related orphan receptor alpha
Rp9h	retinitis pigmentosa 9 homolog (human)
Sars1	seryl-aminoacyl-tRNA synthetase 1
Scamp2	secretory carrier membrane protein 2
Scamp2	secretory carrier membrane protein 2
Scn1b	sodium channel, voltage-gated, type I, beta polypeptide
Sdfr1	stromal cell derived factor receptor 1
Sec23a	SEC23A (S. cerevisiae)
Sema3b	sema domain, immunoglobulin domain (Ig), short basic domain, secreted, (semaphorin) 3B
Serf2	small EDRK-rich factor 2
Serpina6	serine (or cysteine) proteinase inhibitor, clade A, member 6
Sfrs7	splicing factor, arginine/serine-rich 7
Sgt	small glutamine-rich tetratricopeptide repeat (TPR)-containing
Shapy-pending	Ca2+-dependent endoplasmic reticulum nucleoside diphosphatase
Six2	sine oculis-related homeobox 2 homolog (Drosophila)
Ski	Sloan-Kettering viral oncogene homolog
Slc12a7	solute carrier family 12, member 7
Slc30a5	solute carrier family 30 (zinc transporter), member 5
Slc38a2	solute carrier family 38, member 2
Slc38a2	solute carrier family 38, member 2
Smarcad1	SWI/SNF-related, matrix-associated actin-dependent regulator of chromatin, subfamily a, containing DEAD/H box 1`
Smc6l1	SMC6 structural maintenance of chromosomes 6-like 1 (yeast)
Spag7	sperm associated antigen 7
Srcasm	Src activating and signaling molecule
Stard10	START domain containing 10
Stx4a	syntaxin 4A (placental)
Stx8	syntaxin 8
Stx8	syntaxin 8
Supt6h	suppressor of Ty 6 homolog (S. cerevisiae)
Surf1	surfeit gene 1
Sybl1	synaptobrevin like 1
Tceb3	transcription elongation factor B (SIII), polypeptide 3
Tcf20	transcription factor 20
Tcfl1	transcription factor-like 1
Tenc1	tensin like C1 domain-containing phosphatase
Tfam	transcription factor A, mitochondrial
Tgm3	transglutaminase 3, E polypeptide
Tm4sf8-pending	transmembrane 4 superfamily member 8
Tm7sf1	transmembrane 7 superfamily member 1
Tor3a	torsin family 3, member A
Trim41	tripartite motif-containing 41
Ubn1	ubinuclein 1
Ubqln1	ubiquilin 1
Uchrp	ubiquintin c-terminal hydrolase related polypeptide
Usp21	ubiquitin specific protease 21
Usp4	ubiquitin specific protease 4 (proto-oncogene)
Vsnl1	visinin-like 1
Waspip	Wiskott-Aldrich syndrome protein interacting protein
Wbp11	WW domain binding protein 11
Wdr23	WD repeat domain 23
Wnt4	wingless-related MMTV integration site 4
Yap	yes-associated protein
Ywhae	tyrosine 3-monooxygenase/tryptophan 5-monooxygenase activation protein, epsilon polypeptide
Yy1	YY1 transcription factor
Zfp277	zinc finger protein 277
Zfp288	zinc finger protein 288
Zfp93	zinc finger protein 93
Zfpm1	zinc finger protein, multitype 1
