# Supplementary material for: Genomic Analysis of the Function of the Transcription Factor gata3 during Development of the Mammalian Inner Ear
Source: PLoS One. 2009 Sep 23;4(9):e7144. doi: 10.1371/journal.pone.0007144 (PMC2742898; doi:10.1371/journal.pone.0007144)
Supplement: Table S2 — Genes clustered to Gata3 in VOT-E36 in serum-free media with Spearman correlation of at least 0.800 (0.17 MB XLS) [file pone.0007144.s003.xls]

## Sheet: Sheet1
TABLE S2 - Genes clustered to Gata3 in VOT-E36 in serum-free media with Spearman correlation of at least 0.800
Gene Symbol	Gene Title
Aamp	angio-associated migratory protein
Aars	alanyl-tRNA synthetase
Abcd3	ATP-binding cassette, sub-family D (ALD), member 3
Abce1	ATP-binding cassette, sub-family E (OABP), member 1
Abcf1	ATP-binding cassette, sub-family F (GCN20), member 1
Abl1	v-abl Abelson murine leukemia oncogene 1
Acaa1	acetyl-Coenzyme A acyltransferase 1
Acaa2	acetyl-Coenzyme A acyltransferase 2 (mitochondrial 3-oxoacyl-Coenzyme A thiolase)
Acadm	acetyl-Coenzyme A dehydrogenase, medium chain
Acate3-pending	acyl-Coenzyme A thioesterase 3, mitochondrial
Acinus	apoptotic chromatin condensation inducer in the nucleus
Acly	ATP citrate lyase
Aco2	aconitase 2, mitochondrial
Acp1	acid phosphatase 1, soluble
Acp1	acid phosphatase 1, soluble
Actb	actin, beta, cytoplasmic
Actg	actin, gamma, cytoplasmic
Actn1	actinin, alpha 1
Actn1	actinin, alpha 1
Actr10	ARP10 actin-related protein 10 homolog (S. cerevisiae)
Actr2	ARP2 actin-related protein 2 homolog (yeast)
Actr3	ARP3 actin-related protein 3 homolog (yeast)
Acyp1	acylphosphatase 1, erythrocyte (common) type
Adam10	a disintegrin and metalloprotease domain 10
Adcy6	adenylate cyclase 6
Adh5	alcohol dehydrogenase 5 (class III), chi polypeptide
Adprh	ADP-ribosylarginine hydrolase
Adprtl2	ADP-ribosyltransferase (NAD+; poly(ADP-ribose) polymerase)-like 2
Adrbk1	adrenergic receptor kinase, beta 1
Adss2	adenylosuccinate synthetase 2, non muscle
Adss2	adenylosuccinate synthetase 2, non muscle
Aes	amino-terminal enhancer of split
Agpat1	1-acylglycerol-3-phosphate O-acyltransferase 1 (lysophosphatidic acid acyltransferase, alpha)
Agrn	agrin
Ahcy	S-adenosylhomocysteine hydrolase
Ahcyl1	S-adenosylhomocysteine hydrolase-like 1
AI463102	EST AI463102
Aim1	absent in melanoma 1
Ak1	adenylate kinase 1
Akap9	A kinase (PRKA) anchor protein (yotiao) 9
Akr1a4	aldo-keto reductase family 1, member A4 (aldehyde reductase)
Akt1	thymoma viral proto-oncogene 1
Akt2	thymoma viral proto-oncogene 2
Alad	aminolevulinate, delta-, dehydratase
Aldh1a1	aldehyde dehydrogenase family 1, subfamily A1
Aldh3a2	aldehyde dehydrogenase family 3, subfamily A2
Aldh7a1	aldehyde dehydrogenase family 7, member A1
Aldh7a1	aldehyde dehydrogenase family 7, member A1
Aldo1	aldolase 1, A isoform
Alg5	asparagine-linked glycosylation 5 homolog (yeast, dolichyl-phosphate beta-glucosyltransferase)
Amd1	S-adenosylmethionine decarboxylase 1
Amot	angiomotin
Anapc11	anaphase promoting complex subunit 11 homolog (yeast)
Anapc5	anaphase-promoting complex subunit 5
Angptl2	angiopoietin-like 2
Ankfy1	ankyrin repeat and FYVE domain containing 1
Ankrd10	ankyrin repeat domain 10
Anp32b	acidic nuclear phosphoprotein 32 family, member B
Anp32e	acidic (leucine-rich) nuclear phosphoprotein 32 family, member E
Anp32e	acidic (leucine-rich) nuclear phosphoprotein 32 family, member E
Antxr2	anthrax toxin receptor 2
Anxa1	annexin A1
Anxa11	annexin A11
Anxa2	annexin A2
Anxa5	annexin A5
Ap1g1	adaptor protein complex AP-1, gamma 1 subunit
Ap1gbp1	AP1 gamma subunit binding protein 1
Ap1m1	adaptor-related protein complex AP-1, mu subunit 1
Ap2a1	adaptor protein complex AP-2, alpha 1 subunit
Ap2m1	adaptor protein complex AP-2, mu1
Ap3b1	adaptor-related protein complex 3, beta 1 subunit
Ap3d	adaptor-related protein complex 3, delta subunit
Apacd-pending	ATP binding protein associated with cell differentiation
Apbb1	amyloid beta (A4) precursor protein-binding, family B, member 1
Apex1	apurinic/apyrimidinic endonuclease 1
Api5	apoptosis inhibitor 5
Apoa1bp	apolipoprotein A-I binding protein
Apoa1bp	apolipoprotein A-I binding protein
App	amyloid beta (A4) precursor protein
Arbp	acidic ribosomal phosphoprotein P0
Arf1	ADP-ribosylation factor 1
Arf3	ADP-ribosylation factor 3
Arfip2	ADP-ribosylation factor interacting protein 2
Arhb	ras homolog gene family, member AB
Arhc	ras homolog gene family, member C
Arhc	ras homolog gene family, member C
Arhd	ras homolog gene family, member D
Arhgap5	Rho GTPase activating protein 5
Arhgdia	Rho GDP dissociation inhibitor (GDI) alpha
Arhgef1	Rho guanine nucleotide exchange factor (GEF) 1
Arhgef5	Rho guanine nucleotide exchange factor (GEF) 5
Arhgef7	Rho guanine nucleotide exchange factor (GEF7)
Arhu	ras homolog gene family, member U
Arl2bp	ADP-ribosylation factor-like 2 binding protein
Arl6	ADP-ribosylation factor-like 6
Arl6ip5	ADP-ribosylation factor-like 6 interacting protein 5
Arpc1a	actin related protein 2/3 complex, subunit 1A
Arpc2	actin related protein 2/3 complex, subunit 2
Arpc3	actin related protein 2/3 complex, subunit 3
Ars2-pending	arsenate resistance protein 2
Ash1l	ash1 (absent, small, or homeotic)-like (Drosophila)
Asna1	arsA (bacterial) arsenite transporter, ATP-binding, homolog 1
Asns	asparagine synthetase
Atf1	activating transcription factor 1
Atf3	activating transcription factor 3
Atf3	activating transcription factor 3
Atf4	activating transcription factor 4
Atf5	activating transcription factor 5
Atox1	ATX1 (antioxidant protein 1) homolog 1 (yeast)
Atp1b3	ATPase, Na+/K+ transporting, beta 3 polypeptide
Atp5a1	ATP synthase, H+ transporting, mitochondrial F1 complex, alpha subunit, isoform 1
Atp5c1	ATP synthase, H+ transporting, mitochondrial F1 complex, gamma polypeptide 1
Atp5c1	ATP synthase, H+ transporting, mitochondrial F1 complex, gamma polypeptide 1
Atp5c1	ATP synthase, H+ transporting, mitochondrial F1 complex, gamma polypeptide 1
Atp5e	ATP synthase, H+ transporting, mitochondrial F1 complex, epsilon subunit
Atp5g1	ATP synthase, H+ transporting, mitochondrial F0 complex, subunit c (subunit 9), isoform 1
Atp5g2	ATP synthase, H+ transporting, mitochondrial F0 complex, subunit c (subunit 9), isoform 2
Atp5j	ATP synthase, H+ transporting, mitochondrial F0 complex, subunit F
Atp5l	ATP synthase, H+ transporting, mitochondrial F0 complex, subunit g
Atp6ap1	ATPase, H+ transporting, lysosomal accessory protein 1
Atp6v0a1	ATPase, H+ transporting, lysosomal V0 subunit a isoform 1
Atp6v0a2	ATPase, H+ transporting, lysosomal V0 subunit a isoform 2
Atp6v0b	ATPase, H+ transporting, V0 subunit B
Atp6v0c	ATPase, H+ transporting, V0 subunit C
Atp6v0d1	ATPase, H+ transporting, V0 subunit D isoform 1
Atp6v0e	ATPase, H+ transporting, V0 subunit
Atp6v1a1	ATPase, H+ transporting, V1 subunit A, isoform 1
Atp6v1a1	ATPase, H+ transporting, V1 subunit A, isoform 1
Atp6v1d	ATPase, H+ transporting, V1 subunit D
Atp6v1e1	ATPase, H+ transporting, V1 subunit E isoform 1
Atp6v1g1	ATPase, H+ transporting, V1 subunit G isoform 1
Atp6v1h	ATPase, H+ transporting, lysosomal 50/57kDa, V1 subunit H
Atpi	ATPase inhibitor
Aup1	ancient ubiquitous protein
Axot	axotrophin
Azi2	5-azacytidine induced gene 2
B2m	beta-2 microglobulin
Bad	Bcl-associated death promoter
Baf53a-pending	BRG1/brm-associated factor 53A
Bag1	Bcl2-associated athanogene 1
Bag3	Bcl2-associated athanogene 3
Banf1	barrier to autointegration factor 1
Basp1	brain abundant, membrane attached signal protein 1
Basp1	brain abundant, membrane attached signal protein 1
Bat1a	HLA-B-associated transcript 1A
Bat3	HLA-B-associated transcript 3
Bat3	HLA-B-associated transcript 3
Bat3	HLA-B-associated transcript 3
Bat5	HLA-B associated transcript 5
Bat8	HLA-B associated transcript 8
Bax	Bcl2-associated X protein
Baz1b	bromodomain adjacent to zinc finger domain, 1B
Baz1b	bromodomain adjacent to zinc finger domain, 1B
Bcap29	B-cell receptor-associated protein 29
Bcap37	B-cell receptor-associated protein 37
Bckdha	branched chain ketoacid dehydrogenase E1, alpha polypeptide
Bckdk	branched chain ketoacid dehydrogenase kinase
Bcl10	B-cell leukemia/lymphoma 10
Bcl2l	Bcl2-like
Bcl2l13	BCL2-like 13 (apoptosis facilitator)
Bcl2l2	Bcl2-like 2
Becn1	beclin 1 (coiled-coil, myosin-like BCL2-interacting protein)
Bin1	bridging integrator 1
Bin1	bridging integrator 1
Birc4	baculoviral IAP repeat-containing 4
Birc4	baculoviral IAP repeat-containing 4
Bmp1	bone morphogenetic protein 1
Bmp4	bone morphogenetic protein 4
Brca2	breast cancer 2
Brd4	bromodomain containing 4
Bri3	brain protein I3
Bscl2	Bernardinelli-Seip congenital lipodystrophy 2 homolog (human)
Bsg	basigin
Btbd1	BTB (POZ) domain containing 1
Bteb1	basic transcription element binding protein 1
Btf3	basic transcription factor 3
Bub3	budding uninhibited by benzimidazoles 3 homolog (S. cerevisiae)
Bzrp	benzodiazepine receptor, peripheral
Bzw1	basic leucine zipper and W2 domains 1
C1r	complement component 1, r subcomponent
Cab39	calcium binding protein 39
Calm1	calmodulin 1
Calm2	calmodulin 2
Calm2	calmodulin 2
Calu	calumenin
Capn7	calpain 7
Capns1	calpain, small subunit 1
Cappa1	capping protein alpha 1
Capza2	capping protein (actin filament) muscle Z-line, alpha 2
Capzb	capping protein (actin filament) muscle Z-line, beta
Carhsp1	calcium regulated heat stable protein 1
Carm1-pending	coactivator-associated arginine methyltransferase 1
Cask	calcium/calmodulin-dependent serine protein kinase
Casp3	caspase 3, apoptosis related cysteine protease
Casp8	caspase 8
Casp8ap2	caspase 8 associated protein 2
Catna1	catenin alpha 1
Catna2	catenin alpha 2
Catnb	catenin beta
Catnd2	catenin delta 2
Catns	catenin src
Cbfb	core binding factor beta
Cbfb	core binding factor beta
Cbx3	chromobox homolog 3 (Drosophila HP1 gamma)
Cbx3	chromobox homolog 3 (Drosophila HP1 gamma)
Cbx4	chromobox homolog 4 (Drosophila Pc class)
Cbx5	chromobox homolog 5 (Drosophila HP1a)
Cbx5	chromobox homolog 5 (Drosophila HP1a)
Cckbr	cholecystokinin B receptor
Ccna2	cyclin A2
Ccnb2	cyclin B2
Ccnd1	cyclin D1
Ccndbp1	cyclin D-type binding-protein 1
Ccnf	cyclin F
Ccng1	cyclin G1
Ccng2	cyclin G2
Ccni	cyclin I
Ccnl2	cyclin L2
Ccrn4l	CCR4 carbon catabolite repression 4-like (S. cerevisiae)
Ccs	copper chaperone for superoxide dismutase
Cct3	chaperonin subunit 3 (gamma)
Cct4	chaperonin subunit 4 (delta)
Cct5	chaperonin subunit 5 (epsilon)
Cct7	chaperonin subunit 7 (eta)
Cd151	CD151 antigen
Cd164	CD164 antigen
Cd24a	CD24a antigen
Cd47	CD47 antigen (Rh-related antigen, integrin-associated signal transducer)
Cd63	Cd63 antigen
Cd81	CD 81 antigen
Cd8b	CD8 antigen, beta chain
Cdan1	congenital dyserythropoietic anemia, type I (human)
Cdc20	cell division cycle 20 homolog (S. cerevisiae)
Cdc25a	cell division cycle 25 homolog A (S. cerevisiae)
Cdc25c	cell division cycle 25 homolog C (S. cerevisiae)
Cdc2a	cell division cycle 2 homolog A (S. pombe)
Cdc34	cell division cycle 34 homolog (S. cerevisiae)
Cdc37	cell division cycle 37 homolog (S. cerevisiae)
Cdc42	cell division cycle 42 homolog (S. cerevisiae)
Cdc5l	cell division cycle 5-like (S. pombe)
Cdc6	cell division cycle 6 homolog (S. cerevisiae)
Cdc7	cell division cycle 7 (S. cerevisiae)
Cdca4	cell division cycle associated 4
Cdh2	cadherin 2
Cdipt	CDP-diacylglycerol--inositol 3-phosphatidyltransferase (phosphatidylinositol synthase)
Cdk2	cyclin-dependent kinase 2
Cdk4	cyclin-dependent kinase 4
Cdk5	cyclin-dependent kinase 5
Cdk5rap3	CDK5 regulatory subunit associated protein 3
Cdk8	cyclin-dependent kinase 8
Cdk9	cyclin-dependent kinase 9 (CDC2-related kinase)
Cdkap1	CDK2 (cyclin-dependent kinase 2)-associated protein 1
Cdkn1a	cyclin-dependent kinase inhibitor 1A (P21)
Cdkn2a	cyclin-dependent kinase inhibitor 2A
Cdkn2b	cyclin-dependent kinase inhibitor 2B (p15, inhibits CDK4)
Cdkn2c	cyclin-dependent kinase inhibitor 2C (p18, inhibits CDK4)
Cdv1	carnitine deficiency-associated gene expressed in ventricle 1
Cdv3	carnitine deficiency-associated gene expressed in ventricle 3
Cebpa-rs1	CCAAT/enhancer binding protein alpha (C/EBP), related sequence 1
Cebpb	CCAAT/enhancer binding protein (C/EBP), beta
Cebpd	CCAAT/enhancer binding protein (C/EBP), delta
Cenpa	centromere autoantigen A
Cetn3	centrin 3
Cfl1	cofilin 1, non-muscle
Cftr	cystic fibrosis transmembrane conductance regulator homolog
Cgbp-pending	CpG binding protein
Cggbp1	CGG triplet repeat binding protein 1
Chaf1b	chromatin assembly factor 1, subunit B (p60)
Chd1	chromodomain helicase DNA binding protein 1
Chd4	chromodomain helicase DNA binding protein 4
Chek2	CHK2 checkpoint homolog (S. pombe)
Chordc1	cysteine and histidine-rich domain (CHORD)-containing, zinc-binding protein 1
Chuk	conserved helix-loop-helix ubiquitous kinase
Cic	capicua homolog (Drosophila)
Cited2	Cbp/p300-interacting transactivator, with Glu/Asp-rich carboxy-terminal domain, 2
Ckap1	cytoskeleton-associated protein 1
Cklfsf7	chemokine-like factor super family 7
Cks2	CDC28 protein kinase regulatory subunit 2
Clcn3	chloride channel 3
Clcn3	chloride channel 3
Clcn7	chloride channel 7
Clic1	chloride intracellular channel 1
Clic4	chloride intracellular channel 4 (mitochondrial)
Clk	CDC-like kinase
Clk2	CDC-like kinase 2
Clk4	CDC like kinase 4
Cln2	ceroid-lipofuscinosis, neuronal 2
Clptm1	cleft lip and palate associated transmembrane protein 1
Clta	clathrin, light polypeptide (Lca)
Cltc	clathrin, heavy polypeptide (Hc)
Cmas	cytidine monophospho-N-acetylneuraminic acid synthetase
Cnbp	cellular nucleic acid binding protein
Cnih	cornichon homolog (Drosophila)
Cnk	cytokine inducible kinase
Cnn3	calponin 3, acidic
Cnot2	CCR4-NOT transcription complex, subunit 2
Cnot3	CCR4-NOT transcription complex, subunit 3
Cog1	component of oligomeric golgi complex 1
Col25a1	collagen, type XXV, alpha 1
Col4a1	procollagen, type IV, alpha 1
Comt	catechol-O-methyltransferase
Copb1	coatomer protein complex, subunit beta 1
Cope	coatomer protein complex, subunit epsilon
Copeb	core promoter element binding protein
Copg1	coatomer protein complex, subunit gamma 1
Copg1	coatomer protein complex, subunit gamma 1
Cops2	COP9 (constitutive photomorphogenic) homolog, subunit 2 (Arabidopsis thaliana)
Cops3	COP9 (constitutive photomorphogenic) homolog, subunit 3 (Arabidopsis thaliana)
Cops5	COP9 (constitutive photomorphogenic) homolog, subunit 5 (Arabidopsis thaliana)
Cops6	COP9 (constitutive photomorphogenic) homolog, subunit 6 (Arabidopsis thaliana)
Copz1	coatomer protein complex, subunit zeta 1
Coq3	coenzyme Q3 homolog, methyltransferase (yeast)
Coq7	demethyl-Q 7
Coro1b	coronin, actin binding protein 1B
Cox5b	cytochrome c oxidase, subunit Vb
Cox6a1	cytochrome c oxidase, subunit VI a, polypeptide 1
Cox6c	cytochrome c oxidase, subunit VIc
Cox7a2	cytochrome c oxidase, subunit VIIa 2
Cox7a2l	cytochrome c oxidase subunit VIIa polypeptide 2-like
Cox7c	cytochrome c oxidase, subunit VIIc
Cox8b	cytochrome c oxidase, subunit VIIIb
Cpo	coproporphyrinogen oxidase
Crap	cardiac responsive adriamycin protein
Cri1	CREBBP/EP300 inhibitory protein 1
Crip2	cysteine rich protein 2
Cript-pending	postsynaptic protein Cript
Crlf3	cytokine receptor-like factor 3
Crnkl1	Crn, crooked neck-like 1 (Drosophila)
Crtap	cartilage associated protein
Cry2	cryptochrome 2 (photolyase-like)
Cryab	crystallin, alpha B
Cs	citrate synthase
Csda	cold shock domain protein A
Csf1	colony stimulating factor 1 (macrophage)
Csnk1a1	casein kinase 1, alpha 1
Csnk1d	casein kinase 1, delta
Csnk1e	casein kinase 1, epsilon
Csnk2a1-rs4	casein kinase II, alpha 1 related sequence 4
Cspg6	chondroitin sulfate proteoglycan 6
Csrp1	cysteine and glycine-rich protein 1
Cst3	cystatin C
Cstb	cystatin B
Cstf2	cleavage stimulation factor, 3' pre-RNA subunit 2
Cstf2t	cleavage stimulation factor, 3' pre-RNA subunit 2, tau
Ctbp1	C-terminal binding protein 1
Ctbp2	C-terminal binding protein 2
Ctsd	cathepsin D
Cttn	cortactin
Cttn	cortactin
Cul3	cullin 3
Cul4a	cullin 4A
Cyb5	cytochrome b-5
Cyba	cytochrome b-245, alpha polypeptide
Cyba	cytochrome b-245, alpha polypeptide
Cyc1	cytochrome c-1
Cyp1b1	cytochrome P450, family 1, subfamily b, polypeptide 1
Dad1	defender against cell death 1
Dazap2	DAZ associated protein 2
Dbi	diazepam binding inhibitor
Dci	dodecenoyl-Coenzyme A delta isomerase (3,2 trans-enoyl-Coenyme A isomerase)
Dck	deoxycytidine kinase
Dclre1a	DNA cross-link repair 1A, PSO2 homolog (S. cerevisiae)
Dcn	decorin
Dctn1	dynactin 1
Dctn3	dynactin 3
Dctn5	dynactin 5
Dctn6	dynactin 6
Ddb1	damage specific DNA binding protein 1
Ddb1	damage specific DNA binding protein 1
Ddef1	development and differentiation enhancing
Ddost	dolichyl-di-phosphooligosaccharide-protein glycotransferase
Ddr1	discoidin domain receptor family, member 1
Ddx1	DEAD (Asp-Glu-Ala-Asp) box polypeptide 1
Ddx18	DEAD (Asp-Glu-Ala-Asp) box polypeptide 18
Ddx27	DEAD (Asp-Glu-Ala-Asp) box polypeptide 27
Ddx3x	DEAD/H (Asp-Glu-Ala-Asp/His) box polypeptide 3, X-linked
Ddx3y	DEAD (Asp-Glu-Ala-Asp) box polypeptide 3, Y-linked
Ddx5	DEAD (Asp-Glu-Ala-Asp) box polypeptide 5
Ddx54	DEAD (Asp-Glu-Ala-Asp) box polypeptide 54
Ddx6	DEAD (Asp-Glu-Ala-Asp) box polypeptide 6
Ddx6	DEAD (Asp-Glu-Ala-Asp) box polypeptide 6
Degs	degenerative spermatocyte homolog (Drosophila)
Dek	DEK oncogene (DNA binding)
Dffa	DNA fragmentation factor, alpha subunit
Dffa	DNA fragmentation factor, alpha subunit
Dgat1	diacylglycerol O-acyltransferase 1
Dhfr	dihydrofolate reductase
Dhrsx	dehydrogenase/reductase (SDR family) X chromosome
Dhx15	DEAH (Asp-Glu-Ala-His) box polypeptide 15
Dhx30	DEAH (Asp-Glu-Ala-His) box polypeptide 30
Dhx9	DEAH (Asp-Glu-Ala-His) box polypeptide 9
Dia1	diaphorase 1 (NADH)
Dld	dihydrolipoamide dehydrogenase
Dlst	dihydrolipoamide S-succinyltransferase (E2 component of 2-oxo-glutarate complex)
Dlst	dihydrolipoamide S-succinyltransferase (E2 component of 2-oxo-glutarate complex)
Dmap1	DNA methyltransferase 1-associated protein 1
Dnaja2	DnaJ (Hsp40) homolog, subfamily A, member 2
Dnajb1	DnaJ (Hsp40) homolog, subfamily B, member 1
Dnajb10	DnaJ (Hsp40) homolog, subfamily B, member 10
Dnajb11	DnaJ (Hsp40) homolog, subfamily B, member 11
Dnajb6	DnaJ (Hsp40) homolog, subfamily B, member 6
Dnajc2	DnaJ (Hsp40) homolog, subfamily C, member 2
Dnajc3	DnaJ (Hsp40) homolog, subfamily C, member 3
Dnajc3	DnaJ (Hsp40) homolog, subfamily C, member 3
Dnajc7	DnaJ (Hsp40) homolog, subfamily C, member 7
Dnchc1	dynein, cytoplasmic, heavy chain 1
Dncic2	dynein, cytoplasmic, intermediate chain 2
Dnclc1	dynein, cytoplasmic, light chain 1
Dnm1l	dynamin 1-like
Dnmt1	DNA methyltransferase (cytosine-5) 1
Dnmt2	DNA methyltransferase 2
Dok1	downstream of tyrosine kinase 1
Dp1	deleted in polyposis 1
Dpagt1	dolichyl-phosphate (UDP-N-acetylglucosamine) acetylglucosaminephosphotransferase 1 (GlcNAc-1-P transferase)
Dpep3	dipeptidase 3
Dpf2	D4, zinc and double PHD fingers family 2
Dpm3	dolichyl-phosphate mannosyltransferase polypeptide 3
Dpp3	dipeptidylpeptidase 3
Dpp7	dipeptidylpeptidase 7
Drap1	Dr1 associated protein 1 (negative cofactor 2 alpha)
Drg1	developmentally regulated GTP binding protein 1
Drpla	dentatorubral pallidoluysian atrophy
Drpla	dentatorubral pallidoluysian atrophy
Dscr3	Down syndrome critical region gene 3
Dstn	destrin
Dtnb	dystrobrevin, beta
Dtymk	deoxythymidylate kinase
Dusp11	dual specificity phosphatase 11 (RNA/RNP complex 1-interacting)
Dvl1	dishevelled, dsh homolog 1 (Drosophila)
Ebp	phenylalkylamine Ca2+ antagonist (emopamil) binding protein
Ech1	enoyl coenzyme A hydratase 1, peroxisomal
Ect2	ect2 oncogene
Edf1	endothelial differentiation-related factor 1
Eed	embryonic ectoderm development
Eef1a1	eukaryotic translation elongation factor 1 alpha 1
Eef1d	eukaryotic translation elongation factor 1 delta (guanine nucleotide exchange protein)
Eef2	eukaryotic translation elongation factor 2
Efna3	ephrin A3
Egln1	EGL nine homolog 1 (C. elegans)
Egln2	EGL nine homolog 2 (C. elegans)
Ei24	etoposide induced 2.4 mRNA
Eif1a	eukaryotic translation initiation factor 1A
Eif2b1	eukaryotic translation initiation factor 2B, subunit 1 (alpha)
Eif2b5	eukaryotic translation initiation factor 2B, subunit 5 epsilon
Eif2c2	eukaryotic translation initiation factor 2C, 2
Eif2s1	eukaryotic translation initiation factor 2, subunit 1 alpha
Eif2s3x	eukaryotic translation initiation factor 2, subunit 3, structural gene X-linked
Eif2s3y	eukaryotic translation initiation factor 2, subunit 3, structural gene Y-linked
Eif3s10	eukaryotic translation initiation factor 3, subunit 10 (theta)
Eif3s4	eukaryotic translation initiation factor 3, subunit 4 (delta)
Eif3s6ip	eukaryotic translation initiation factor 3, subunit 6 interacting protein
Eif3s7	eukaryotic translation initiation factor 3, subunit 7 (zeta)
Eif3s8	eukaryotic translation initiation factor 3, subunit 8
Eif3s9	eukaryotic translation initiation factor 3, subunit 9 (eta)
Eif4a2	eukaryotic translation initiation factor 4A2
Eif4g1	eukaryotic translation initiation factor 4, gamma 1
Eif5	eukaryotic translation initiation factor 5
Elavl1	ELAV (embryonic lethal, abnormal vision, Drosophila)-like 1 (Hu antigen R)
Ell	elongation factor RNA polymerase II
Elovl2	elongation of very long chain fatty acids (FEN1/Elo2, SUR4/Elo3, yeast)-like 2
Elovl5	ELOVL family member 5, elongation of long chain fatty acids (yeast)
Emp1	epithelial membrane protein 1
Emp3	epithelial membrane protein 3
Eno1	enolase 1, alpha non-neuron
Epb4.1l4b	erythrocyte protein band 4.1-like 4b
Ephb4	Eph receptor B4
Ephx1	epoxide hydrolase 1, microsomal
Eplin-pending	epithelial protein lost in neoplasm
Eprs	glutamyl-prolyl-tRNA synthetase
Eps15	epidermal growth factor receptor pathway substrate 15
Erdr1-pending	erythroid differentiation regulator 1
Erf	Ets2 repressor factor
Erh	enhancer of rudimentary homolog (Drosophila)
Ero1l	ERO1-like (S. cerevisiae)
Es10	esterase 10
Esrra	estrogen related receptor, alpha
Etf1	eukaryotic translation termination factor 1
Etf1	eukaryotic translation termination factor 1
Etf1	eukaryotic translation termination factor 1
Etf1	eukaryotic translation termination factor 1
Etfa	electron transferring flavoprotein, alpha polypeptide
Etfdh	electron transferring flavoprotein, dehydrogenase
Ewsh	Ewing sarcoma homolog
F2r	coagulation factor II (thrombin) receptor
Fbl	fibrillarin
Fbxw1b	F-box and WD-40 domain protein 1B
Fbxw2	F-box and WD-40 domain protein 2
Fbxw5	F-box and WD-40 domain protein 5
Fbxw7	F-box and WD-40 domain protein 7, archipelago homolog (Drosophila)
Fdps	farnesyl diphosphate synthetase
Fdps	farnesyl diphosphate synthetase
Fdx1	ferredoxin 1
Fem1a	feminization 1 homolog a (C. elegans)
Fen1	flap structure specific endonuclease 1
Fgfr2	fibroblast growth factor receptor 2
Fibp	fibroblast growth factor (acidic) intracellular binding protein
Fignl1	fidgetin-like 1
Fin14	fibroblast growth factor inducible 14
Fkbp1a	FK506 binding protein 1a
Fkbp2	FK506 binding protein 2
Flana-pending	carcinoma related gene
Fliih	flightless I homolog (Drosophila)
Fliih	flightless I homolog (Drosophila)
Fliih	flightless I homolog (Drosophila)
Flot2	flotillin 2
Fmn	formin
Fmnl	formin-like
Fmr1	fragile X mental retardation syndrome 1 homolog
Fn1	fibronectin 1
Fnbp4	formin binding protein 4
Fnta	farnesyltransferase, CAAX box, alpha
Foxp1	forkhead box P1
Frap1	FK506 binding protein 12-rapamycin associated protein 1
Fth	ferritin heavy chain
Ftl1	ferritin light chain 1
Fuca	fucosidase, alpha-L- 1, tissue
Furin	furin (paired basic amino acid cleaving enzyme)
Fxyd6	FXYD domain-containing ion transport regulator 6
G1p2	interferon, alpha-inducible protein
G2an	alpha glucosidase 2, alpha neutral subunit
G3bp2-pending	Ras-GTPase-activating protein (GAP<120>) SH3-domain binding protein 2
G3bp-pending	Ras-GTPase-activating protein SH3-domain binding protein
G7e-pending	G7e protein
Ga17	dendritic cell protein GA17
Gab1	growth factor receptor bound protein 2-associated protein 1
Gab1	growth factor receptor bound protein 2-associated protein 1
Gabarap	gamma-aminobutyric acid receptor associated protein
Gabarapl1	gamma-aminobutyric acid (GABA(A)) receptor-associated protein-like 1
Gabarapl2	GABA(A) receptor-associated protein like 2
Galnt2	UDP-N-acetyl-alpha-D-galactosamine:polypeptide N-acetylgalactosaminyltransferase 2
Galnt4	UDP-N-acetyl-alpha-D-galactosamine:polypeptide N-acetylgalactosaminyltransferase 4
Gamt	guanidinoacetate methyltransferase
Gapd	glyceraldehyde-3-phosphate dehydrogenase
Gapd	glyceraldehyde-3-phosphate dehydrogenase
Gapd	glyceraldehyde-3-phosphate dehydrogenase
Gapd	glyceraldehyde-3-phosphate dehydrogenase
Gars	glycyl-tRNA synthetase
Gart	phosphoribosylglycinamide formyltransferase
Gas2	growth arrest specific 2
Gata3	GATA binding protein 3
Gbas	glioblastoma amplified sequence
Gcdh	glutaryl-Coenzyme A dehydrogenase
Gclm	glutamate-cysteine ligase , modifier subunit
Gdi1	guanosine diphosphate (GDP) dissociation inhibitor 1
Gdi3	guanosine diphosphate (GDP) dissociation inhibitor 3
Ggh	gamma-glutamyl hydrolase
Ggta1	glycoprotein galactosyltransferase alpha 1, 3
Ghitm	growth hormone inducible transmembrane protein
Glg1	golgi apparatus protein 1
Glo1	glyoxalase 1
Glrb	glycine receptor, beta subunit
Gltp-pending	glycolipid transfer protein
Gltp-pending	glycolipid transfer protein
Gmnn	geminin
Gna11	guanine nucleotide binding protein, alpha 11
Gna13	guanine nucleotide binding protein, alpha 13
Gnai2	guanine nucleotide binding protein, alpha inhibiting 2
Gnai2	guanine nucleotide binding protein, alpha inhibiting 2
Gnai3	guanine nucleotide binding protein, alpha inhibiting 3
Gnas	GNAS (guanine nucleotide binding protein, alpha stimulating) complex locus
Gnb1	guanine nucleotide binding protein, beta 1
Gnb1	guanine nucleotide binding protein, beta 1
Gnb1	guanine nucleotide binding protein, beta 1
Gnb2	guanine nucleotide binding protein, beta 2
Gnb2-rs1	guanine nucleotide binding protein, beta 2, related sequence 1
Gng10	guanine nucleotide binding protein (G protein), gamma 10
Gng5	guanine nucleotide binding protein (G protein), gamma 5 subunit
Golga4	golgi autoantigen, golgin subfamily a, 4
Golph2	golgi phosphoprotein 2
Golph3	golgi phosphoprotein 3
Gorasp1	golgi reassembly stacking protein 1
Gorasp2	golgi reassembly stacking protein 2
Gp38	glycoprotein 38
Gpd2	glycerol phosphate dehydrogenase 2, mitochondrial
Gphn	gephyrin
Gpi1	glucose phosphate isomerase 1
Gps1	G protein pathway suppressor 1
Grcc2f	gene rich cluster, C2f gene
Grhpr	glyoxylate reductase/hydroxypyruvate reductase
Gria3	glutamate receptor, ionotropic, AMPA3 (alpha 3)
Grinl1a	glutamate receptor, ionotropic, N-methyl D-aspartate-like 1A
Grn	granulin
Grpel1	GrpE-like 1, mitochondrial
Gsn	gelsolin
Gspt1	G1 to phase transition 1
Gsr	glutathione reductase 1
Gstm1	glutathione S-transferase, mu 1
Gstm5	glutathione S-transferase, mu 5
Gstp2	glutathione S-transferase, pi 2
Gstz1	glutathione transferase zeta 1 (maleylacetoacetate isomerase)
Gt(ROSA)26asSor	gene trap ROSA 26 antisense, Philippe Soriano
Gtf2b	general transcription factor IIB
Gtf2i	general transcription factor II I
Gtf2i	general transcription factor II I
Gtf3a	general transcription factor III A
Gtpbp4	GTP binding protein 4
Gtse1	G two S phase expressed protein 1
Gys1	glycogen synthase 1, muscle
H1f0	H1 histone family, member 0
H2afx	H2A histone family, member X
H2afy	H2A histone family, member Y
H2-D1	histocompatibility 2, D region locus 1
H2-D1	histocompatibility 2, D region locus 1
H2-D1	histocompatibility 2, D region locus 1
H2-DMb1	histocompatibility 2, class II, locus Mb1
H2-Eb1	histocompatibility 2, class II antigen E beta
H2-K	histocompatibility 2, K region
H2-K	histocompatibility 2, K region
H2-Ke4	H2-K region expressed gene 4
H2-M3	histocompatibility 2, M region locus 3
H2-Q1	histocompatibility 2, Q region locus 1
H2-Q10	histocompatibility 2, Q region locus 10
H2-Q7	histocompatibility 2, Q region locus 7
H2-T10	histocompatibility 2, T region locus 10
H2-T17	histocompatibility 2, T region locus 17
H2-T23	histocompatibility 2, T region locus 23
H3f3a	H3 histone, family 3A
H3f3b	H3 histone, family 3B
Hadhb	hydroxyacyl-Coenzyme A dehydrogenase/3-ketoacyl-Coenzyme A thiolase/enoyl-Coenzyme A hydratase (trifunctional protein), beta subunit
Hars	histidyl-tRNA synthetase
Hat1	histidine aminotransferase 1
Hccs	holocytochrome c synthetase
Hcfc1	host cell factor C1
Hcfc1r1	host cell factor C1 regulator 1 (XPO1-dependent)
Hdac2	histone deacetylase 2
Hdac6	histone deacetylase 6
Hdac7a	histone deacetylase 7A
Hdgf	hepatoma-derived growth factor
Hdgf	hepatoma-derived growth factor
Hdlbp	high density lipoprotein (HDL) binding protein
Helb	helicase (DNA) B
Hells	helicase, lymphoid specific
Herc2	hect (homologous to the E6-AP (UBE3A) carboxyl terminus) domain and RCC1 (CHC1)-like domain (RLD) 2
Hes6	hairy and enhancer of split 6 (Drosophila)
Hexa	hexosaminidase A
Hgs	HGF-regulated tyrosine kinase substrate
Hif1a	hypoxia inducible factor 1, alpha subunit
Hif1a	hypoxia inducible factor 1, alpha subunit
Hint	histidine triad nucleotide binding protein
Hivep2	human immunodeficiency virus type I enhancer binding protein 2
Hmgb1	high mobility group box 1
Hmgb3	high mobility group box 3
Hmox1	heme oxygenase (decycling) 1
Hn1	hematological and neurological expressed sequence 1
Hnrpa2b1	heterogeneous nuclear ribonucleoprotein A2/B1
Hnrpd	heterogeneous nuclear ribonucleoprotein D
Hnrpdl	heterogeneous nuclear ribonucleoprotein D-like
Hnrph1	heterogeneous nuclear ribonucleoprotein H1
Hnrpk	heterogeneous nuclear ribonucleoprotein K
Hnrpm	heterogeneous nuclear ribonucleoprotein M
Hnrpr	heterogeneous nuclear ribonucleoprotein R
Hpcal1	hippocalcin-like 1
Hprt	hypoxanthine guanine phosphoribosyl transferase
Hras1	Harvey rat sarcoma virus oncogene 1
Hrmt1l2	heterogeneous nuclear ribonucleoproteins methyltransferase-like 2 (S. cerevisiae)
Hsp70-4	heat shock protein 4
Hspa4	heat shock protein 4
Hspa5	heat shock 70kD protein 5 (glucose-regulated protein)
Hspa8	heat shock protein 8
Hspa9a	heat shock protein, A
Hspcb	heat shock protein 1, beta
Hspd1	heat shock protein 1 (chaperonin)
Idb2	inhibitor of DNA binding 2
Idh1	isocitrate dehydrogenase 1 (NADP+), soluble
Idh2	isocitrate dehydrogenase 2 (NADP+), mitochondrial
Idi1	isopentenyl-diphosphate delta isomerase
Ifi30	interferon gamma inducible protein 30
Igbp1	immunoglobulin (CD79A) binding protein 1
Igf1r	insulin-like growth factor I receptor
Igf2r	insulin-like growth factor 2 receptor
Igk-V8	immunoglobulin kappa chain variable 8 (V8)
Igsf4	immunoglobulin superfamily, member 4
Igsf8	immunoglobulin superfamily, member 8
Igtp	interferon gamma induced GTPase
Ihpk1	inositol hexaphosphate kinase 1
Ii	Ia-associated invariant chain
Iigp-pending	interferon-inducible GTPase
Il11ra2	interleukin 11 receptor, alpha chain 2
Il17r	interleukin 17 receptor
Il25	interleukin 25
Il6st	interleukin 6 signal transducer
Il6st	interleukin 6 signal transducer
Ilf3	interleukin enhancer binding factor 3
Ilvbl	ilvB (bacterial acetolactate synthase)-like
Impdh2	inosine 5'-phosphate dehydrogenase 2
Incenp	inner centromere protein
Inpp5e	inositol polyphosphate-5-phosphatase E
Ipo4	importin 4
Ipp	IAP promoted placental gene
Iqgap1	IQ motif containing GTPase activating protein 1
Irf1	interferon regulatory factor 1
Irf2bp1	interferon regulatory factor 2 binding protein 1
Irf3	interferon regulatory factor 3
Itgav	integrin alpha V
Itgb1	integrin beta 1 (fibronectin receptor beta)
Itgb1bp1	integrin beta 1 binding protein 1
Itgb4bp	integrin beta 4 binding protein
Itm2b	integral membrane protein 2B
Itm2c	integral membrane protein 2C
Itsn	intersectin (SH3 domain protein 1A)
Jak1	Janus kinase 1
Jak3	Janus kinase 3
Jtv1-pending	JTV1 gene
Jun	Jun oncogene
Jund1	Jun proto-oncogene related gene d1
Kctd9	potassium channel tetramerisation domain containing 9
Kdelr1	KDEL (Lys-Asp-Glu-Leu) endoplasmic reticulum protein retention receptor 1
Kdelr2	KDEL (Lys-Asp-Glu-Leu) endoplasmic reticulum protein retention receptor 2
Kdelr3	KDEL (Lys-Asp-Glu-Leu) endoplasmic reticulum protein retention receptor 3
Kif11	kinesin family member 11
Kif20a	kinesin family member 20A
Kif20a	kinesin family member 20A
Kif2c	kinesin family member 2C
Kif4	kinesin family member 4
Klf3	Kruppel-like factor 3 (basic)
Klf4	Kruppel-like factor 4 (gut)
Klhdc2	kelch domain containing 2
Kpna3	karyopherin (importin) alpha 3
Kpnb1	karyopherin (importin) beta 1
Krt1-18	keratin complex 1, acidic, gene 18
Krt2-8	keratin complex 2, basic, gene 8
Lamb2	laminin, beta 2
Lamp1	lysosomal membrane glycoprotein 1
Laptm4a	lysosomal-associated protein transmembrane 4A
Lars	leucyl-tRNA synthetase
Lasp1	LIM and SH3 protein 1
Lats2	large tumor suppressor 2
Ldh1	lactate dehydrogenase 1, A chain
Lgals1	lectin, galactose binding, soluble 1
Lims1	LIM and senescent cell antigen-like domains 1
Lin7c	lin 7 homolog c (C. elegans)
Litaf	LPS-induced TN factor
Llglh	lethal giant larvae homolog
Lman2	lectin, mannose-binding 2
Lmna	lamin A
Lmo4	LIM domain only 4
LOC170938	zinc finger protein s11-6
LOC56628	MHC (A.CA/J(H-2K-f) class I antigen
Lox	lysyl oxidase
Lrp10	low-density lipoprotein receptor-related protein 10
Lrp2	low density lipoprotein receptor-related protein 2
Lrp5	low density lipoprotein receptor-related protein 5
Lrpprc	leucine-rich PPR-motif containing
Lsm2	LSM2 homolog, U6 small nuclear RNA associated (S. cerevisiae)
Lsm3	LSM3 homolog, U6 small nuclear RNA associated (S. cerevisiae)
Lsm4	LSM4 homolog, U6 small nuclear RNA associated (S. cerevisiae)
Lsm8	LSM8 homolog, U6 small nuclear RNA associated (S. cerevisiae)
Lta4h	leukotriene A4 hydrolase
Ly6a	lymphocyte antigen 6 complex, locus A
Ly6e	lymphocyte antigen 6 complex, locus E
Lypla1	lysophospholipase 1
Lypla1	lysophospholipase 1
Lypla2	lysophospholipase 2
Macf1	microtubule-actin crosslinking factor 1
Mad2l1	MAD2 (mitotic arrest deficient, homolog)-like 1 (yeast)
Mafk	v-maf musculoaponeurotic fibrosarcoma oncogene family, protein K (avian)
Maged1	melanoma antigen, family D, 1
Magoh	mago-nashi homolog, proliferation-associated (Drosophila)
Mail-pending	molecule possessing ankyrin-repeats induced by lipopolysaccharide
Man2a1	mannosidase 2, alpha 1
Maoa	monoamine oxidase A
Map2k1	mitogen activated protein kinase kinase 1
Map2k3	mitogen activated protein kinase kinase 3
Map3k1	mitogen activated protein kinase kinase kinase 1
Map3k3	mitogen activated protein kinase kinase kinase 3
Map3k7ip2	mitogen-activated protein kinase kinase kinase 7 interacting protein 2
Mapk1	mitogen activated protein kinase 1
Mapk1	mitogen activated protein kinase 1
Mapk14	mitogen activated protein kinase 14
Mapre1	microtubule-associated protein, RP/EB family, member 1
Marcks	myristoylated alanine rich protein kinase C substrate
Mark2	MAP/microtubule affinity-regulating kinase 2
Mark3	MAP/microtubule affinity-regulating kinase 3
Mat2a	methionine adenosyltransferase II, alpha
Matr3	matrin 3
Matr3	matrin 3
Mbc2	membrane bound C2 domain containing protein
Mbd4	methyl-CpG binding domain protein 4
Mbnl1	muscleblind-like 1 (Drosophila)
Mcl1	myeloid cell leukemia sequence 1
Mcm2	minichromosome maintenance deficient 2 mitotin (S. cerevisiae)
Mcm3	minichromosome maintenance deficient 3 (S. cerevisiae)
Mcm4	minichromosome maintenance deficient 4 homolog (S. cerevisiae)
Mcm5	minichromosome maintenance deficient 5, cell division cycle 46 (S. cerevisiae)
Mcm7	minichromosome maintenance deficient 7 (S. cerevisiae)
Mcpr	meiotic check point regulator
Mcptl	mast cell protease-like
Mea1	male enhanced antigen 1
Mef2a	myocyte enhancer factor 2A
Mel	cell line NK14 derived transforming oncogene
Mesdc2	mesoderm development candiate 2
Mfge8	milk fat globule-EGF factor 8 protein
Mfn1	mitofusin 1
Mgea6	meningioma expressed antigen 6 (coiled-coil proline-rich)
Midn	midnolin
Mki67	antigen identified by monoclonal antibody Ki 67
Mki67ip	Mki67 (FHA domain) interacting nucleolar phosphoprotein
Mlf2	myeloid leukemia factor 2
Mll	myeloid/lymphoid or mixed-lineage leukemia
Mll	myeloid/lymphoid or mixed-lineage leukemia
Mllt1	myeloid/lymphoid or mixed lineage-leukemia translocation to 1 homolog (Drosophila)
Mmp14	matrix metalloproteinase 14 (membrane-inserted)
Mms19l	MMS19 (MET18 S. cerevisiae)-like
Mocs2	molybdenum cofactor synthesis 2
Mod1	malic enzyme, supernatant
Mor1	malate dehydrogenase, mitochondrial
Morf4l1	mortality factor 4 like 1
Morf4l2	mortality factor 4 like 2
Mpp1	membrane protein, palmitoylated
Mpv17	Mpv17 transgene, kidney disease mutant
Mre11a	meiotic recombination 11 homolog A (S. cerevisiae)
Mrpl16	mitochondrial ribosomal protein L16
Mrpl18	mitochondrial ribosomal protein L18
Mrpl18	mitochondrial ribosomal protein L18
Mrpl20	mitochondrial ribosomal protein L20
Mrpl23	mitochondrial ribosomal protein L23
Mrpl27	mitochondrial ribosomal protein L27
Mrpl3	mitochondrial ribosomal protein L3
Mrpl30	mitochondrial ribosomal protein L30
Mrpl35	mitochondrial ribosomal protein L35
Mrpl36	mitochondrial ribosomal protein L36
Mrpl4	mitochondrial ribosomal protein L4
Mrpl43	mitochondrial ribosomal protein L43
Mrpl45	mitochondrial ribosomal protein L45
Mrpl51	mitochondrial ribosomal protein L51
Mrpl52	mitochondrial ribosomal protein L52
Mrpl9	mitochondrial ribosomal protein L9
Mrps15	mitochondrial ribosomal protein S15
Mrps17	mitochondrial ribosomal protein S17
Mrps21	mitochondrial ribosomal protein S21
Mrps34	mitochondrial ribosomal protein S34
Msh2	mutS homolog 2 (E. coli)
Msln	mesothelin
Msn	moesin
Mt1a	metallothionein-I activator
Mtf2	metal response element binding transcription factor 2
Mtif2	mitochondrial translational initiation factor 2
Mtx2	metaxin 2
Myadm	myeloid-associated differentiation marker
Myef2	myelin basic protein expression factor 2, repressor
Myh9	myosin heavy chain IX
Myo1b	myosin IB
Myo1h	myosin 1H
Myo6	myosin VI
Myst2	MYST histone acetyltransferase 2
N4bp1-pending	Nedd4 binding protein 1
Nab1	Ngfi-A binding protein 1
Naca	nascent polypeptide-associated complex alpha polypeptide
Nans	N-acetylneuraminic acid synthase (sialic acid synthase)
Narg1	NMDA receptor-regulated gene 1
Narg1	NMDA receptor-regulated gene 1
Nbr1	neighbor of Brca1 gene 1
Ncam1	neural cell adhesion molecule 1
Ncb5or	NADPH cytochrome B5 oxidoreductase
Ncdn-pending	neurochondrin
Nckap1	NCK-associated protein 1
Ncl	nucleolin
Ncor1	nuclear receptor co-repressor 1
Ncor2	nuclear receptor co-repressor 2
Ndel1	nuclear distribution gene E-like homolog 1 (A. nidulans)
Ndufa2	NADH dehydrogenase (ubiquinone) 1 alpha subcomplex, 2
Ndufa3	NADH dehydrogenase (ubiquinone) 1 alpha subcomplex, 3
Ndufa5	NADH dehydrogenase (ubiquinone) 1 alpha subcomplex, 5
Ndufa7	NADH dehydrogenase (ubiquinone) 1 alpha subcomplex, 7 (B14.5a)
Ndufab1	NADH dehydrogenase (ubiquinone) 1, alpha/beta subcomplex, 1
Ndufb10	NADH dehydrogenase (ubiquinone) 1 beta subcomplex, 10
Ndufb2	NADH dehydrogenase (ubiquinone) 1 beta subcomplex, 2
Ndufb2	NADH dehydrogenase (ubiquinone) 1 beta subcomplex, 2
Ndufb5	NADH dehydrogenase (ubiquinone) 1 beta subcomplex, 5
Ndufb7	NADH dehydrogenase (ubiquinone) 1 beta subcomplex, 7
Ndufb8	NADH dehydrogenase (ubiquinone) 1 beta subcomplex 8
Ndufb9	NADH dehydrogenase (ubiquinone) 1 beta subcomplex, 9
Ndufc1	NADH dehydrogenase (ubiquinone) 1, subcomplex unknown, 1
Ndufs2	NADH dehydrogenase (ubiquinone) Fe-S protein 2
Ndufs3	NADH dehydrogenase (ubiquinone) Fe-S protein 3
Ndufv1	NADH dehydrogenase (ubiquinone) flavoprotein 1
Nek7	NIMA (never in mitosis gene a)-related expressed kinase 7
Nfe2l1	nuclear factor, erythroid derived 2,-like 1
Nfe2l2	nuclear, factor, erythroid derived 2, like 2
Nfib	nuclear factor I/B
Nfib	nuclear factor I/B
Nfix	nuclear factor I/X
Nfix	nuclear factor I/X
Nfkb1	nuclear factor of kappa light chain gene enhancer in B-cells 1, p105
Nfkb2	nuclear factor of kappa light polypeptide gene enhancer in B-cells 2, p49/p100
Nme2	expressed in non-metastatic cells 2, protein
Nme3	expressed in non-metastatic cells 3
Nmt1	N-myristoyltransferase 1
Nnp1	novel nuclear protein 1
Noc4	neighbor of Cox4
Noc4	neighbor of Cox4
Nol5	nucleolar protein 5
Nola1	nucleolar protein family A, member 1 (H/ACA small nucleolar RNPs)
Nola3	nucleolar protein family A, member 3
Nono	non-POU-domain-containing, octamer binding protein
Np15	nuclear protein 15.6
Npc1	Niemann Pick type C1
Npc2	Niemann Pick type C2
Npdc1	neural proliferation, differentiation and control gene 1
Npm1	nucleophosmin 1
Nptxr	neuronal pentraxin receptor
Nptxr	neuronal pentraxin receptor
Nr2f6	nuclear receptor subfamily 2, group F, member 6
Nras	neuroblastoma ras oncogene
Nras	neuroblastoma ras oncogene
Nsbp1	nucleosome binding protein 1
Nsdhl	NAD(P) dependent steroid dehydrogenase-like
Nsep1	nuclease sensitive element binding protein 1
Nubp1	nucleotide binding protein 1
Nucb	nucleobindin
Nudt3	nudix (nucleotide diphosphate linked moiety X)-type motif 3
Nudt9	nudix (nucleoside diphosphate linked moiety X)-type motif 9
Nup50	nucleoporin 50
Nup62	nucleoporin 62
Oaz1	ornithine decarboxylase antizyme
Oazin	ornithine decarboxylase antizyme inhibitor
Obrgrp	leptin receptor gene-related protein
Odc	ornithine decarboxylase, structural
Odf2	outer dense fiber of sperm tails 2
Ogdh	oxoglutarate dehydrogenase (lipoamide)
Ogt	O-linked N-acetylglucosamine (GlcNAc) transferase (UDP-N-acetylglucosamine:polypeptide-N-acetylglucosaminyl transferase)
Orc1l	origin recognition complex, subunit 1-like (S.cereviaiae)
Orc5l	origin recognition complex, subunit 5-like (S. cerevisiae)
ORF61	open reading frame 61
Osbpl1a	oxysterol binding protein-like 1A
Osmr	oncostatin M receptor
Osp94	osmotic stress protein
P4hb	prolyl 4-hydroxylase, beta polypeptide
P5-pending	protein disulfide isomerase-related protein
P5-pending	protein disulfide isomerase-related protein
Pabpc1	poly A binding protein, cytoplasmic 1
Pabpc4	poly A binding protein, cytoplasmic 4
Pabpn1	poly(A) binding protein, nuclear 1
Pafah1b1	platelet-activating factor acetylhydrolase, isoform 1b, beta1 subunit
Pafah1b3	platelet-activating factor acetylhydrolase, isoform 1b, alpha1 subunit
Pak2	p21 (CDKN1A)-activated kinase 2
Pak2	p21 (CDKN1A)-activated kinase 2
Papola	poly (A) polymerase alpha
Papss1	3'-phosphoadenosine 5'-phosphosulfate synthase 1
Pard3	par-3 (partitioning defective 3) homolog (C. elegans)
Park7	Parkinson disease (autosomal recessive, early onset) 7
Pbx3	pre B-cell leukemia transcription factor 3
Pcaf	p300/CBP-associated factor
Pcaf	p300/CBP-associated factor
Pcbp1	poly(rC) binding protein 1
Pcbp2	poly(rC) binding protein 2
Pcmt1	protein-L-isoaspartate (D-aspartate) O-methyltransferase 1
Pcna	proliferating cell nuclear antigen
Pcnp	PEST-containing nuclear protein
Pcnt2	pericentrin 2
Pcolce	procollagen C-proteinase enhancer protein
Pctk1	PCTAIRE-motif protein kinase 1
Pcyox1	prenylcysteine oxidase 1
Pdap1	PDGFA associated protein 1
Pdcd5	programmed cell death 5
Pdcd6ip	programmed cell death 6 interacting protein
Pdcd8	programmed cell death 8
Pde6d	phosphodiesterase 6D, cGMP-specific, rod, delta
Pdhb	pyruvate dehydrogenase (lipoamide) beta
Pdk3	pyruvate dehydrogenase kinase, isoenzyme 3
Peci	peroxisomal delta3, delta2-enoyl-Coenzyme A isomerase
Peli1	pellino 1
Perp-pending	p53 apoptosis effector related to Pmp22
Pes1	pescadillo homolog 1, containing BRCT domain (zebrafish)
Pex11b	peroxisomal biogenesis factor 11b
Pfdn2	prefoldin 2
Pfkl	phosphofructokinase, liver, B-type
Pfkm	phosphofructokinase, muscle
Pfn2	profilin 2
Pgam1	phosphoglycerate mutase 1
Pgk1	phosphoglycerate kinase 1
Pgls	6-phosphogluconolactonase
Pgm1	phosphoglucomutase 1
Pgrmc1	progesterone receptor membrane component 1
Phf1	PHD finger protein 1
Phlda3	pleckstrin homology-like domain, family A, member 3
Phtf	putative homeodomain transcription factor
Pi4k2a-pending	phosphatidylinositol 4-kinase type 2 alpha
Pias3	protein inhibitor of activated STAT 3
Piga	phosphatidylinositol glycan, class A
Piga	phosphatidylinositol glycan, class A
Pik3r1	phosphatidylinositol 3-kinase, regulatory subunit, polypeptide 1 (p85 alpha)
Pitpnb	phosphotidylinositol transfer protein, beta
Pitpnm	phosphatidylinositol membrane-associated
Pja1	praja1, RING-H2 motif containing
Pkd2	polycystic kidney disease 2
Pkia	protein kinase inhibitor, alpha
Pkm2	pyruvate kinase, muscle
Pkp4	plakophilin 4
Plod3	procollagen-lysine, 2-oxoglutarate 5-dioxygenase 3
Plp2	proteolipid protein 2
Pltp	phospholipid transfer protein
Plxnb2	plexin B2
Pnp	purine-nucleoside phosphorylase
Pnrc2	proline-rich nuclear receptor coactivator 2
Pola1	polymerase (DNA directed), alpha 1
Pold1	polymerase (DNA directed), delta 1, catalytic subunit
Pold2	polymerase (DNA directed), delta 2, regulatory subunit
Pole3	polymerase (DNA directed), epsilon 3 (p17 subunit)
Polr2e	polymerase (RNA) II (DNA directed) polypeptide E
Polr2g	polymerase (RNA) II (DNA directed) polypeptide G
Polr2h	polymerase (RNA) II (DNA directed) polypeptide H
Pon2	paraoxonase 2
Ppan	peter pan homolog (Drosophila)
Ppap2a	phosphatidic acid phosphatase 2a
Ppgb	protective protein for beta-galactosidase
Ppia	peptidylprolyl isomerase A
Ppib	peptidylprolyl isomerase B
Ppil2	peptidylprolyl isomerase (cyclophilin)-like 2
Ppm1a	protein phosphatase 1A, magnesium dependent, alpha isoform
Ppm1g	protein phosphatase 1G (formerly 2C), magnesium-dependent, gamma isoform
Ppox	protoporphyrinogen oxidase
Ppp1cc	protein phosphatase 1, catalytic subunit, gamma isoform
Ppp1r14b	protein phosphatase 1, regulatory (inhibitor) subunit 14B
Ppp1r15b	protein phosphatase 1, regulatory (inhibitor) subunit 15b
Ppp2cb	protein phosphatase 2a, catalytic subunit, beta isoform
Ppp2r1a	protein phosphatase 2 (formerly 2A), regulatory subunit A (PR 65), alpha isoform
Ppp2r4	protein phosphatase 2A, regulatory subunit B (PR 53)
Ppp2r5c	protein phosphatase 2, regulatory subunit B (B56), gamma isoform
Ppp3r1	protein phospatase 3, regulatory subunit B, alpha isoform (calcineurin B, type I)
Prc1	protein regulator of cytokinesis 1
Prdx1	peroxiredoxin 1
Prdx2	peroxiredoxin 2
Prdx2	peroxiredoxin 2
Prkaca	protein kinase, cAMP dependent, catalytic, alpha
Prkar1a	protein kinase, cAMP dependent regulatory, type I, alpha
Prkcd	protein kinase C, delta
Prkcsh	protein kinase C substrate 80K-H
Prkr	protein kinase, interferon-inducible double stranded RNA dependent
Prnp	prion protein
Prpf8	pre-mRNA processing factor 8
Prps1	phosphoribosyl pyrophosphate synthetase 1
Psa	puromycin-sensitive aminopeptidase
Psap	prosaposin
Psat1	phosphoserine aminotransferase 1
Psma2	proteasome (prosome, macropain) subunit, alpha type 2
Psma3	proteasome (prosome, macropain) subunit, alpha type 3
Psma4	proteasome (prosome, macropain) subunit, alpha type 4
Psma5	proteasome (prosome, macropain) subunit, alpha type 5
Psma7	proteasome (prosome, macropain) subunit, alpha type 7
Psmb2	proteasome (prosome, macropain) subunit, beta type 2
Psmb3	proteasome (prosome, macropain) subunit, beta type 3
Psmb4	proteasome (prosome, macropain) subunit, beta type 4
Psmb5	proteasome (prosome, macropain) subunit, beta type 5
Psmb8	proteosome (prosome, macropain) subunit, beta type 8 (large multifunctional protease 7)
Psmb9	proteosome (prosome, macropain) subunit, beta type 9 (large multifunctional protease 2)
Psmc1	protease (prosome, macropain) 26S subunit, ATPase 1
Psmc2	proteasome (prosome, macropain) 26S subunit, ATPase 2
Psmc3	proteasome (prosome, macropain) 26S subunit, ATPase 3
Psmd11	proteasome (prosome, macropain) 26S subunit, non-ATPase, 11
Psmd11	proteasome (prosome, macropain) 26S subunit, non-ATPase, 11
Psmd12	proteasome (prosome, macropain) 26S subunit, non-ATPase, 12
Psmd13	proteasome (prosome, macropain) 26S subunit, non-ATPase, 13
Psmd3	proteasome (prosome, macropain) 26S subunit, non-ATPase, 3
Psmd4	proteasome (prosome, macropain) 26S subunit, non-ATPase, 4
Psmd8	proteasome (prosome, macropain) 26S subunit, non-ATPase, 8
Psmd9	proteasome (prosome, macropain) 26S subunit, non-ATPase, 9
Psme1	proteasome (prosome, macropain) 28 subunit, alpha
Ptbp1	polypyrimidine tract binding protein 1
Ptdsr	phosphatidylserine receptor
Ptdss1	phosphatidylserine synthase 1
Ptk9	PTK9 protein tyrosine kinase 9
Ptma	prothymosin alpha
Ptov1	prostate tumor over expressed gene 1
Ptp4a1	protein tyrosine phosphatase 4a1
Ptpn14	protein tyrosine phosphatase, non-receptor type 14
Ptprf	protein tyrosine phosphatase, receptor type, F
Ptprk	protein tyrosine phosphatase, receptor type, K
Ptprs	protein tyrosine phosphatase, receptor type, S
Ptprz1	protein tyrosine phosphatase, receptor type, Z polypeptide 1
Pum2	pumilio 2 (Drosophila)
Pura	purine rich element binding protein A
Pxmp3	peroxisomal membrane protein 3
Pygb	brain glycogen phosphorylase
Qars	glutaminyl-tRNA synthetase
Qdpr	quininoid dihydropteridine reductase
Qk	quaking
Qk	quaking
Rab1	RAB1, member RAS oncogene family
Rab12	RAB12, member RAS oncogene family
Rab14	RAB14, member RAS oncogene family
Rab18	RAB18, member RAS oncogene family
Rab24	RAB24, member RAS oncogene family
Rab4a	RAB4A, member RAS oncogene family
Rab4b	RAB4B, member RAS oncogene family
Rab6	RAB6, member RAS oncogene family
Rabac1	Rab acceptor 1 (prenylated)
Rac1	RAS-related C3 botulinum substrate 1
Rad23b	RAD23b homolog (S. cerevisiae)
Rad50	RAD50 homolog (S. cerevisiae)
Rad51ap1	RAD51 associated protein 1
Rae1	RAE1 RNA export 1 homolog (S. pombe)
Raf1	v-raf-1 leukemia viral oncogene 1
Rala	v-ral simian leukemia viral oncogene homolog A (ras related)
Ralbp1	ralA binding protein 1
Raly	hnRNP-associated with lethal yellow
Ran	RAN, member RAS oncogene family
Rangap1	RAN GTPase activating protein 1
Rap1gds1	RAP1, GTP-GDP dissociation stimulator 1
Rap2b	RAP2B, member of RAS oncogene family
Rarsl	arginyl-tRNA synthetase-like
Rasl2-9	RAS-like, family 2, locus 9
Rb1	retinoblastoma 1
Rbbp4	retinoblastoma binding protein 4
Rbbp6	retinoblastoma binding protein 6
Rbbp7	retinoblastoma binding protein 7
Rbl1	retinoblastoma-like 1 (p107)
Rbm3	RNA binding motif protein 3
Rbm8	RNA binding motif protein 8
Rbmxrt	RNA binding motif protein, X chromosome retrogene
Rbx1	ring-box 1
Rdh11	retinol dehydrogenase 11
Rdh11	retinol dehydrogenase 11
Refbp1	RNA and export factor binding protein 1
Rela	v-rel reticuloendotheliosis viral oncogene homolog A (avian)
Rest	RE1-silencing transcription factor
Retsdr2-pending	retinal short-chain dehydrogenase/reductase 2
Rex3	reduced expression 3
Rfc2	replication factor C (activator 1) 2
Rfc5	replication factor C (activator 1) 5
Rfxank	regulatory factor X-associated ankyrin-containing protein
Rgs19ip1	regulator of G-protein signaling 19 interacting protein 1
Rhoip3-pending	Rho interacting protein 3
Rin2	Ras and Rab interactor 2
Ris2	retroviral integration site 2
Ris2	retroviral integration site 2
Rnase4	ribonuclease, RNase A family 4
Rnasep2-pending	ribonuclease P2
Rnf11	ring finger protein 11
Rnf14	ring finger protein 14
Rnf141	ring finger protein 141
Rnf149	ring finger protein 149
Rnf19	ring finger protein (C3HC4 type) 19
Rnf20	ring finger protein 20
Rnf34	ring finger protein 34
Rnf4	ring finger protein 4
Rnh1	ribonuclease/angiogenin inhibitor 1
Rnps1	ribonucleic acid binding protein S1
Rnu22	RNA, U22 small nucleolar
Rpa1	replication protein A1
Rpa2	replication protein A2
Rpia	ribose 5-phosphate isomerase A
Rpl10	ribosomal protein 10
Rpl10a	ribosomal protein L10A
Rpl10a	ribosomal protein L10A
Rpl13	ribosomal protein L13
Rpl13a	ribosomal protein L13a
Rpl18	ribosomal protein L18
Rpl19	ribosomal protein L19
Rpl21	ribosomal protein L21
Rpl26	ribosomal protein L26
Rpl27a	ribosomal protein L27a
Rpl27a	ribosomal protein L27a
Rpl28	ribosomal protein L28
Rpl3	ribosomal protein L3
Rpl30	ribosomal protein L30
Rpl36	ribosomal protein L36
Rpl37	ribosomal protein L37
Rpl37a	ribosomal protein L37a
Rpl41	ribosomal protein L41
Rpl5	ribosomal protein L5
Rpl6	ribosomal protein L6
Rpl7	ribosomal protein L7
Rpl7	ribosomal protein L7
Rpl8	ribosomal protein L8
Rplp1	ribosomal protein, large, P1
Rpn2	ribophorin II
Rpo1-3	RNA polymerase 1-3
Rps11	ribosomal protein S11
Rps12	ribosomal protein S12
Rps16	ribosomal protein S16
Rps17	ribosomal protein S17
Rps18	ribosomal protein S18
Rps19	ribosomal protein S19
Rps2	ribosomal protein S2
Rps23	ribosomal protein S23
Rps26	ribosomal protein S26
Rps27	ribosomal protein S27
Rps27a	ribosomal protein S27a
Rps28 /// Rpo1-1	ribosomal protein S28 /// RNA polymerase 1-1
Rps3	ribosomal protein S3
Rps4x	ribosomal protein S4, X-linked
Rps5	ribosomal protein S5
Rps6	ribosomal protein S6
Rps6ka1	ribosomal protein S6 kinase polypeptide 1
Rps6ka4	ribosomal protein S6 kinase, polypeptide 4
Rps8	ribosomal protein S8
Rraga	Ras-related GTP binding A
Rragc	Ras-related GTP binding C
Rrm2	ribonucleotide reductase M2
Rtn3	reticulon 3
Rtn3	reticulon 3
Rtn4	reticulon 4
Ruvbl2	RuvB-like protein 2
Rwdd1	RWD domain containing 1
Rxra	retinoid X receptor alpha
Ryk	receptor-like tyrosine kinase
S100a10	S100 calcium binding protein A10 (calpactin)
S100a11	S100 calcium binding protein A11 (calizzarin)
S100a13	S100 calcium binding protein A13
S100a13	S100 calcium binding protein A13
S100a6	S100 calcium binding protein A6 (calcyclin)
Sah	SA rat hypertension-associated homolog
Sara	SAR1a gene homolog (S. cerevisiae)
Sart3	squamous cell carcinoma antigen recognized by T-cells 3
Sc4mol	sterol-C4-methyl oxidase-like
Sc5d	sterol-C5-desaturase (fungal ERG3, delta-5-desaturase) homolog (S. cerevisae)
Sca10	spinocerebellar ataxia 10 homolog (human)
Sca10	spinocerebellar ataxia 10 homolog (human)
Sca2	spinocerebellar ataxia 2 homolog (human)
Sca2	spinocerebellar ataxia 2 homolog (human)
Scamp2	secretory carrier membrane protein 2
Scap2	src family associated phosphoprotein 2
Scarb1	scavenger receptor class B, member 1
Scarb2	scavenger receptor class B, member 2
Scd1	stearoyl-Coenzyme A desaturase 1
Scd2	stearoyl-Coenzyme A desaturase 2
Scd2	stearoyl-Coenzyme A desaturase 2
Scn1b	sodium channel, voltage-gated, type I, beta polypeptide
Scotin-pending	scotin gene
Sdbcag84	serologically defined breast cancer antigen 84
Sdc1	syndecan 1
Sdfr1	stromal cell derived factor receptor 1
Sdfr2	stromal cell derived factor receptor 2
Sdhb	succinate dehydrogenase complex, subunit B, iron sulfur (Ip)
Sdhc	succinate dehydrogenase complex, subunit C, integral membrane protein
Sec13r	SEC13 related gene (S. cerevisiae)
Sec14l1	SEC14-like 1 (S. cerevisiae)
Sec23a	SEC23A (S. cerevisiae)
Sec23b	SEC23B (S. cerevisiae)
Sec61a1	Sec61 alpha 1 subunit (S. cerevisiae)
Sec61a1	Sec61 alpha 1 subunit (S. cerevisiae)
Sec61a2	Sec61, alpha subunit 2 (S. cerevisiae)
Sec61b	Sec61 beta subunit
Sec61g	SEC61, gamma subunit
Sec8	SEC8 (S. cerevisiae)
Selk-pending	selenoprotein K
Sep15-pending	selenoprotein
Sep15-pending	selenoprotein
Sept7	septin 7
Sept9	septin 9
Serpinb6a	serine (or cysteine) proteinase inhibitor, clade B, member 6a
Serpinb9	serine (or cysteine) proteinase inhibitor, clade B, member 9
Serpinh1	serine (or cysteine) proteinase inhibitor, clade H, member 1
Set	SET translocation
Set	SET translocation
Sf3a1	splicing factor 3a, subunit 1
Sf3a2	splicing factor 3a, subunit 2
Sf3a3	splicing factor 3a, subunit 3, 60kDa
Sf3b1	splicing factor 3b, subunit 1
Sf3b1	splicing factor 3b, subunit 1
Sfpq	splicing factor proline/glutamine rich (polypyrimidine tract binding protein associated)
Sfrs2	splicing factor, arginine/serine-rich 2 (SC-35)
Sfrs3	splicing factor, arginine/serine-rich 3 (SRp20)
Sfrs6	splicing factor, arginine/serine-rich 6
Sfrs7	splicing factor, arginine/serine-rich 7
Sfrs9	splicing factor, arginine/serine rich 9
Sgpl1	sphingosine phosphate lyase 1
Sgpl1	sphingosine phosphate lyase 1
Sgt	small glutamine-rich tetratricopeptide repeat (TPR)-containing
Sh3bgrl	SH3-binding domain glutamic acid-rich protein like
Sh3d3	SH3 domain protein 3
Sh3glb1	SH3-domain GRB2-like B1 (endophilin)
Shc1	src homology 2 domain-containing transforming protein C1
Shfdg1	split hand/foot deleted gene 1
Shkbp1	Sh3kbp1 binding protein 1
Shrm	shroom
Shyc	selective hybridizing clone
Sin3a	transcriptional regulator, SIN3A (yeast)
Sin3b	transcriptional regulator, SIN3B (yeast)
Sirt2	sirtuin 2 (silent mating type information regulation 2, homolog) 2 (S. cerevisiae)
Siva-pending	Cd27 binding protein (Hindu God of destruction)
Six1	sine oculis-related homeobox 1 homolog (Drosophila)
Ski	Sloan-Kettering viral oncogene homolog
Skiip	SKI interacting protein
Skiip	SKI interacting protein
Slbp	stem-loop binding protein
Slc10a3	solute carrier family 10 (sodium/bile acid cotransporter family), member 3
Slc12a2	solute carrier family 12, member 2
Slc12a4	solute carrier family 12, member 4
Slc12a7	solute carrier family 12, member 7
Slc23a3	solute carrier family 23 (nucleobase transporters), member 3
Slc25a17	solute carrier family 25 (mitochondrial carrier; peroxisomal membrane protein), member 17
Slc25a4	solute carrier family 25 (mitochondrial carrier; adenine nucleotide translocator), member 4
Slc31a1	solute carrier family 31, member 1
Slc31a1	solute carrier family 31, member 1
Slc35b1	solute carrier family 35, member B1
Slc38a2	solute carrier family 38, member 2
Slc3a2	solute carrier family 3 (activators of dibasic and neutral amino acid transport), member 2
Slc41a1	solute carrier family 41, member 1
Slc4a1	solute carrier family 4 (anion exchanger), member 1
Slc4a2	solute carrier family 4 (anion exchanger), member 2
Slc4a4	solute carrier family 4 (anion exchanger), member 4
Slc4a7	solute carrier family 4, sodium bicarbonate cotransporter, member 7
Slc7a5	solute carrier family 7 (cationic amino acid transporter, y+ system), member 5
Slc9a3r1	solute carrier family 9 (sodium/hydrogen exchanger), isoform 3 regulator 1
Slmap	sarcolemma associated protein
Smarca4	SWI/SNF related, matrix associated, actin dependent regulator of chromatin, subfamily a, member 4
Smarcd2	SWI/SNF related, matrix associated, actin dependent regulator of chromatin, subfamily d, member 2
Smarcf1	SWI/SNF related, matrix associated, actin dependent regulator of chromatin, subfamily f, member 1
Smc4l1	SMC4 structural maintenance of chromosomes 4-like 1 (yeast)
Smc6l1	SMC6 structural maintenance of chromosomes 6-like 1 (yeast)
Smn	survival motor neuron
Smpd1	sphingomyelin phosphodiesterase 1, acid lysosomal
Smt3h1	SMT3 (supressor of mif two, 3) homolog 1 (S. cerevisiae)
Snai2	snail homolog 2 (Drosophila)
Snap25bp	synaptosomal-associated protein 25 binding protein
Snap25bp	synaptosomal-associated protein 25 binding protein
Snd1-pending	staphylococcal nuclease domain containing 1
Snrp116-pending	U5 small nuclear ribonucleoprotein
Snrpb	small nuclear ribonucleoprotein B
Snrpd2	small nuclear ribonucleoprotein D2
Snrpe	small nuclear ribonucleoprotein E
Snrpg	small nuclear ribonucleoprotein polypeptide G
Snx17	sorting nexin 17
Snx2	sorting nexin 2
Snx3	sorting nexin 3
Snx4	sorting nexin 4
Snx6	sorting nexin 6
Socs1	suppressor of cytokine signaling 1
Sod1	superoxide dismutase 1, soluble
Sod2	superoxide dismutase 2, mitochondrial
Son	Son cell proliferation protein
Son	Son cell proliferation protein
Sorbs1	sorbin and SH3 domain containing 1
Sox11	SRY-box containing gene 11
Sox11	SRY-box containing gene 11
Sox4	SRY-box containing gene 4
Sox4	SRY-box containing gene 4
Sp1	trans-acting transcription factor 1
Sp3	trans-acting transcription factor 3
Spag7	sperm associated antigen 7
Sparc	secreted acidic cysteine rich glycoprotein
Spats2	spermatogenesis associated, serine-rich 2
Spec1-pending	small protein effector 1 of Cdc42
Spg4	spastic paraplegia 4 homolog (human)
Spin	spindlin
Spna2	spectrin alpha 2
Spop	speckle-type POZ protein
Sprr1a	small proline-rich protein 1A
Sptlc1	serine palmitoyltransferase, long chain base subunit 1
Sqle	squalene epoxidase
Sqstm1	sequestosome 1
Srcasm	Src activating and signaling molecule
Srebf1	sterol regulatory element binding factor 1
Srm	spermidine synthase
Srp14	signal recognition particle 14
Srpk2	serine/arginine-rich protein specific kinase 2
Srpk2	serine/arginine-rich protein specific kinase 2
Srr	serine racemase
Srrm1	serine/arginine repetitive matrix 1
Ss18	synovial sarcoma translocation, Chromosome 18
Ssa2	Sjogren syndrome antigen A2
Ssbp2	single-stranded DNA binding protein 2
Sssca1	Sjogren's syndrome/scleroderma autoantigen 1 homolog (human)
Ssx2ip	synovial sarcoma, X breakpoint 2 interacting protein
Ssx2ip	synovial sarcoma, X breakpoint 2 interacting protein
Stag1	stromal antigen 1
Stag2	stromal antigen 2
Stam	signal transducing adaptor molecule (SH3 domain and ITAM motif) 1
Stard7	START domain containing 7
Stat3	signal transducer and activator of transcription 3
Stat3	signal transducer and activator of transcription 3
Stat6	signal transducer and activator of transcription 6
Stk18	serine/threonine kinase 18
Stk6	serine/threonine kinase 6
Stmn1	stathmin 1
Stoml2	stomatin (Epb7.2)-like 2
Strn3	striatin, calmodulin binding protein 3
Stub1	STIP1 homology and U-Box containing protein 1
Stx12	syntaxin 12
Stx4a	syntaxin 4A (placental)
Stx6	syntaxin 6
Stx7	syntaxin 7
Stxbp2	syntaxin binding protein 2
Sucla2	succinate-Coenzyme A ligase, ADP-forming, beta subunit
Sui1-rs1	suppressor of initiator codon mutations, related sequence 1 (S. cerevisiae)
Supt5h	suppressor of Ty 5 homolog (S. cerevisiae)
Surf1	surfeit gene 1
Surf4	surfeit gene 4
Surf5	surfeit gene 5
Svil	supervillin
Syn1	synapsin I
Tacstd2	tumor-associated calcium signal transducer 2
Taf9	TAF9 RNA polymerase II, TATA box binding protein (TBP)-associated factor
Tagln2	transgelin 2
Taldo1	transaldolase 1
Tap1	transporter 1, ATP-binding cassette, sub-family B (MDR/TAP)
Tap2	transporter 2, ATP-binding cassette, sub-family B (MDR/TAP)
Tapbp	TAP binding protein
Tapbp	TAP binding protein
Tarbp2	TAR (HIV) RNA binding protein 2
Tars	threonyl-tRNA synthetase
Tbca	tubulin cofactor a
Tbl3	transducin (beta)-like 3
Tbrg1	transforming growth factor beta regulated gene 1
Tcea1	transcription elongation factor A (SII) 1
Tcea1	transcription elongation factor A (SII) 1
Tcea1	transcription elongation factor A (SII) 1
Tceb2	transcription elongation factor B (SIII), polypeptide 2 (18 kDa, elongin B)
Tceb3	transcription elongation factor B (SIII), polypeptide 3
Tceb3	transcription elongation factor B (SIII), polypeptide 3
Tcf12	transcription factor 12
Tcf19	transcription factor 19
Tcf4	transcription factor 4
Tcfl1	transcription factor-like 1
Tde1	tumor differentially expressed 1
Tdg	thymine DNA glycosylase
Tead2	TEA domain family member 2
Terf1	telomeric repeat binding factor 1
Tex261	testis expressed gene 261
Tex261	testis expressed gene 261
Tex292	testis expressed gene 292
Tfdp1	transcription factor Dp 1
Tgif	TG interacting factor
Tgoln1	trans-golgi network protein
Tgtp	T-cell specific GTPase
Thbs1	thrombospondin 1
Tial1	Tial1 cytotoxic granule-associated RNA binding protein-like 1
Tieg1	TGFB inducible early growth response 1
Tieg1	TGFB inducible early growth response 1
Timm17a	translocator of inner mitochondrial membrane a
Timm17b	translocator of inner mitochondrial membrane b
Timm23	translocase of inner mitochondrial membrane 23 homolog (yeast)
Timm44	translocator of inner mitochondrial membrane 44
Timp2	tissue inhibitor of metalloproteinase 2
Tinf2	Terf1 (TRF1)-interacting nuclear factor 2
Tk1	thymidine kinase 1
Tkt	transketolase
Tle3	transducin-like enhancer of split 3, homolog of Drosophila E(spl)
Tln	talin
Tm4sf2	transmembrane 4 superfamily member 2
Tm4sf7	transmembrane 4 superfamily member 7
Tm7sf1	transmembrane 7 superfamily member 1
Tm9sf1	transmembrane 9 superfamily member 1
Tmod3	tropomodulin 3
Tmpo	thymopoietin
Tmpo	thymopoietin
Tmpo	thymopoietin
Tmsb10	thymosin, beta 10
Tmsb4x	thymosin, beta 4, X chromosome
Tnfrsf1a	tumor necrosis factor receptor superfamily, member 1a
Tnip1	TNFAIP3 interacting protein 1
Tnp1	transition protein 1
Tnrc11	trinucleotide repeat containing 11 (THR-associated protein)
Tob1	transducer of ErbB-2.1
Top1	topoisomerase (DNA) I
Top2a	topoisomerase (DNA) II alpha
Top2b	topoisomerase (DNA) II beta
Tor3a	torsin family 3, member A
Tparl	TPA regulated locus
Tpbg	trophoblast glycoprotein
Tpi	triosephosphate isomerase
Tpm4	tropomyosin 4
Tpt1	tumor protein, translationally-controlled 1
Tra1	tumor rejection antigen gp96
Traf3	Tnf receptor-associated factor 3
Tram1	translocating chain-associating membrane protein 1
Tram1	translocating chain-associating membrane protein 1
Trappc3	trafficking protein particle complex 3
Trappc4	trafficking protein particle complex 4
Trim11	tripartite motif protein 11
Trim25	tripartite motif protein 25
Trim28	tripartite motif protein 28
Trim41	tripartite motif-containing 41
Trip6	thyroid hormone receptor interactor 6
Trnt1	tRNA nucleotidyl transferase, CCA-adding, 1
Trp53	transformation related protein 53
Trpc4ap	transient receptor potential cation channel, subfamily C, member 4 associated protein
Tsc2	tuberous sclerosis 2
Tsc2	tuberous sclerosis 2
Tsnax	translin-associated factor X
Tssc4	tumor-suppressing subchromosomal transferable fragment 4
Tuba1	tubulin, alpha 1
Tuba1	tubulin, alpha 1
Tuba2	tubulin, alpha 2
Tuba6	tubulin, alpha 6
Tubb2	tubulin, beta 2
Tubb3	tubulin, beta 3
Tubb5	tubulin, beta 5
Tubb5	tubulin, beta 5
Tulp3	tubby-like protein 3
Tulp4	tubby like protein 4
Twsg1	twisted gastrulation homolog 1 (Drosophila)
Txn1	thioredoxin 1
Txn2	thioredoxin 2
Tyms	thymidylate synthase
U2af1	U2 small nuclear ribonucleoprotein auxiliary factor (U2AF) 1
U2af2	U2 small nuclear ribonucleoprotein auxiliary factor (U2AF) 2
Uae1	UDP-N-acetylglucosamine-2-epimerase/N-acetylmannosamine kinase
Ubap2	ubiquitin-associated protein 2
Ubb	ubiquitin B
Ubc	ubiquitin C
Ubce7ip3-pending	ubiquitin conjugating enzyme 7 interacting protein 3
Ubc-rs2	ubiquitin C, related sequence 2
Ube1c	ubiquitin-activating enzyme E1C
Ube1x	ubiquitin-activating enzyme E1, Chr X
Ube2a	ubiquitin-conjugating enzyme E2A, RAD6 homolog (S. cerevisiae)
Ube2g1	ubiquitin-conjugating enzyme E2G 1 (UBC7 homolog, C. elegans)
Ube2l3	ubiquitin-conjugating enzyme E2L 3
Ube2n	ubiquitin-conjugating enzyme E2N
Ube2r2	ubiquitin-conjugating enzyme E2R 2
Ube3a	ubiquitin protein ligase E3A
Ube4b	ubiquitination factor E4B, UFD2 homolog (S. cerevisiae)
Ubl1	ubiquitin-like 1
Ubl3	ubiquitin-like 3
Uble1b	ubiquitin-like 1 (sentrin) activating enzyme E1B
Ubqln1	ubiquilin 1
Ugalt2	UDP-galactose translocator 2
Ulk1	Unc-51 like kinase 1 (C. elegans)
Ulk1	Unc-51 like kinase 1 (C. elegans)
Unc84a	unc-84 homolog A (C. elegans)
Ung	uracil-DNA glycosylase
Uqcrc1	ubiquinol-cytochrome c reductase core protein 1
Usf2	upstream transcription factor 2
Usp1	ubiquitin specific protease 1
Usp18	ubiquitin specific protease 18
Usp22	ubiquitin specific protease 22
Usp31	ubiquitin specific protease 31
Usp33	ubiquitin specific protease 33
Usp4	ubiquitin specific protease 4 (proto-oncogene)
Usp7	ubiquitin specific protease 7
Utrn	utrophin
Utx	ubiquitously transcribed tetratricopeptide repeat gene, X chromosome
Vamp2	vesicle-associated membrane protein 2
Vamp4	vesicle-associated membrane protein 4
Vamp8	vesicle-associated membrane protein 8
Vapa	vesicle-associated membrane protein, associated protein A
Vbp1	von Hippel-Lindau binding protein 1
Vcl	vinculin
Vcp	valosin containing protein
Vegfb	vascular endothelial growth factor B
Vil2	villin 2
Vps28	vacuolar protein sorting 28 (yeast)
Vps29	vacuolar protein sorting 29 (S. pombe)
Vps52	vacuolar protein sorting 52 (yeast)
Vps54	vacuolar protein sorting 54 (yeast)
Wbp5	WW domain binding protein 5
Wbp5	WW domain binding protein 5
Wdr1	WD repeat domain 1
Wdr26	WD repeat domain 26
Wdr6	WD repeat domain 6
Wig1	wild-type p53-induced gene 1
Wnt10a	wingless related MMTV integration site 10a
Wsb1-pending	WD-40-repeat-containing protein with a SOCS box 1
Wsb2-pending	WD-40-repeat-containing protein with a SOCS box 2
Wtap	Wilms' tumour 1-associating protein
Wwp2-pending	WW domain-containing protein 2
X83328	EST X83328
X83328	EST X83328
Xab1	XPA binding protein 1
Xbp1	X-box binding protein 1
Xpnpep1	X-prolyl aminopeptidase (aminopeptidase P) 1, soluble
Xpo6	exportin 6
Xpo7	exportin 7
Xrcc5	X-ray repair complementing defective repair in Chinese hamster cells 5
Yap	yes-associated protein
Yme1l1	YME1-like 1 (S. cerevisiae)
Ywhab	tyrosine 3-monooxygenase/tryptophan 5-monooxygenase activation protein, beta polypeptide
Ywhag	3-monooxgenase/tryptophan 5-monooxgenase activation protein, gamma polypeptide
Ywhah	tyrosine 3-monooxygenase/tryptophan 5-monooxygenase activation protein, eta polypeptide
Ywhaq	tyrosine 3-monooxygenase/tryptophan 5-monooxygenase activation protein, theta polypeptide
Ywhaz	tyrosine 3-monooxygenase/tryptophan 5-monooxygenase activation protein, zeta polypeptide
Zap3-pending	ZAP3 protein
Zdhhc6	zinc finger, DHHC domain containing 6
Zfhx1a	zinc finger homeobox 1a
Zfp125	zinc finger protein 125
Zfp131	zinc finger protein 131
Zfp144	zinc finger protein 144
Zfp207	zinc finger protein 207
Zfp265	zinc finger protein 265
Zfp292	zinc finger protein 292
Zfp385	zinc finger protein 385
Zfp62	zinc finger protein 62
Zfp68	Zinc finger protein 68
Zfp68	Zinc finger protein 68
Zfp95	zinc finger protein 95
Zfp97	zinc finger protein 97
Zfr	zinc finger RNA binding protein
Znhit1	zinc finger, HIT domain containing 1
