# Supplementary material for: Genomic Analysis of the Function of the Transcription Factor gata3 during Development of the Mammalian Inner Ear
Source: PLoS One. 2009 Sep 23;4(9):e7144. doi: 10.1371/journal.pone.0007144 (PMC2742898; doi:10.1371/journal.pone.0007144)
Supplement: Table S3 — Genes clustered to Gata3 in VOT-N33 and VOT-E36 cultured in serum, with a Spearman correlation of at least 0.800 (0.03 MB XLS) [file pone.0007144.s004.xls]

## Sheet: Sheet1
TABLE S3 - Genes clustered to Gata3 in VOT-N33 and VOT-E36 cultured in serum, with a Spearman correlation of at least 0.800
Gene Symbol	Gene Title
Abca1	ATP-binding cassette, sub-family A (ABC1), member 1
Abcb1b	ATP-binding cassette, sub-family B (MDR/TAP), member 1B
Acp6	acid phosphatase 6, lysophosphatidic
Acta2	actin, alpha 2, smooth muscle, aorta
Agc1	aggrecan 1
Agpt2	angiopoietin 2
AI649392	expressed sequence AI649392
Akr1c13	aldo-keto reductase family 1, member C13
Akt2	thymoma viral proto-oncogene 2
Anxa4	annexin A4
Aqp1	aquaporin 1
Arl6ip5	ADP-ribosylation factor-like 6 interacting protein 5
Asf1a	ASF1 anti-silencing function 1 homolog A (S. cerevisiae)
Atp1a2	ATPase, Na+/K+ transporting, alpha 2 polypeptide
Bcl2a1a	B-cell leukemia/lymphoma 2 related protein A1a
Birc1a	baculoviral IAP repeat-containing 1a
Blk	B lymphoid kinase
Capn6	calpain 6
Car2	carbonic anhydrase 2
Ccr4	chemokine (C-C motif) receptor 4
Cd36	CD36 antigen
Cdc16	CDC16 cell division cycle 16 homolog (S. cerevisiae)
Cetn2	centrin 2
Cklfsf3	chemokine-like factor super family 3
Clcn7	chloride channel 7
Cnga1	cyclic nucleotide gated channel alpha 1
Cry1	cryptochrome 1 (photolyase-like)
Cryge	crystallin, gamma E
Cryl1	crystallin, lamda 1
Cxcl10	chemokine (C-X-C motif) ligand 10
Cyp2b10	cytochrome P450, family 2, subfamily b, polypeptide 10
Dlx1	distal-less homeobox 1
Dtprp	decidual/trophoblast prolactin-related protein
Dusp1	dual specificity phosphatase 1
Edil3	EGF-like repeats and discordin I-like domains 3
Enpp2	ectonucleotide pyrophosphatase/phosphodiesterase 2
Ets2	E26 avian leukemia oncogene 2, 3' domain
Frat1	frequently rearranged in advanced T-cell lymphomas
Fyb	FYN binding protein
G6pc	glucose-6-phosphatase, catalytic
Gabrb1	gamma-aminobutyric acid (GABA-A) receptor, subunit beta 1
Galgt1	UDP-N-acetyl-alpha-D-galactosamine:(N-acetylneuraminyl)-galactosylglucosylceramide-beta-1, 4-N-acetylgalactosaminyltransferase
Galk2	galactokinase 2
Gas2	growth arrest specific 2
Gata3	GATA binding protein 3
Gilz	glucocorticoid-induced leucine zipper
Gli2	GLI-Kruppel family member GLI2
Gpc1	glypican 1
Gpr3	G-protein coupled receptor 3
Hcngp-pending	transcriptional regulator protein
Hdac5	histone deacetylase 5
Hdac5	histone deacetylase 5
Hoxa7	homeo box A7
Htf9c	HpaII tiny fragments locus 9c
Ifngr2	interferon gamma receptor 2
Ifrd1	interferon-related developmental regulator 1
Igfbp7	insulin-like growth factor binding protein 7
Igfbpl1	insulin-like growth factor binding protein-like 1
Igh-4	immunoglobulin heavy chain 4 (serum IgG1)
Igh-VS107	immunoglobulin heavy chain (S107 family)
Igh-VS107	immunoglobulin heavy chain (S107 family)
Igl-V1	immunoglobulin lambda chain, variable 1
Ing1	inhibitor of growth family, member 1
Itga6	integrin alpha 6
Itih2	inter-alpha trypsin inhibitor, heavy chain 2
Kcna2	potassium voltage-gated channel, shaker-related subfamily, member 2
Kin	antigenic determinant of rec-A protein
Kl	klotho
Lats1	large tumor supressor
Ldh2	lactate dehydrogenase 2, B chain
Ldh2	lactate dehydrogenase 2, B chain
Lhx8	LIM homeobox protein 8
Maoa	monoamine oxidase A
Map4k3	mitogen-activated protein kinase kinase kinase kinase 3
Mapk8ip3	mitogen-activated protein kinase 8 interacting protein 3
Mapt	microtubule-associated protein tau
Mdm4	transformed mouse 3T3 cell double minute 4
Mertk	c-mer proto-oncogene tyrosine kinase
Mglap	matrix gamma-carboxyglutamate (gla) protein
Mlf2	myeloid leukemia factor 2
Mmp11	matrix metalloproteinase 11
Myl4	myosin, light polypeptide 4, alkali; atrial, embryonic
Nell2	nel-like 2 homolog (chicken)
Npy2r	neuropeptide Y receptor Y2
Nqo1	NAD(P)H dehydrogenase, quinone 1
Nrp2	neuropilin 2
Numbl	numb-like
Oit1	oncoprotein induced transcript 1
Pcsk2	proprotein convertase subtilisin/kexin type 2
Pfc	properdin factor, complement
Piga	phosphatidylinositol glycan, class A
Pik3ca	phosphatidylinositol 3-kinase, catalytic, alpha polypeptide
Pik4ca	phosphatidylinositol 4-kinase, catalytic, alpha polypeptide
Pik4ca	phosphatidylinositol 4-kinase, catalytic, alpha polypeptide
Pitpn	phosphatidylinositol transfer protein
Pkib	protein kinase inhibitor beta, cAMP dependent, testis specific
Prss15	protease, serine, 15
Pter	phosphotriesterase related
Pxmp3	peroxisomal membrane protein 3
Rap140-pending	retinoblastoma-associated protein 140
Renbp	renin binding protein
Renbp	renin binding protein
Renbp	renin binding protein
Rgs16	regulator of G-protein signaling 16
Runx1	runt related transcription factor 1
S100a13	S100 calcium binding protein A13
Scel	sciellin
Scn3a	sodium channel, voltage-gated, type III, alpha polypeptide
Sele	selectin, endothelial cell
Sema7a	sema domain, immunoglobulin domain (Ig), and GPI membrane anchor, (semaphorin) 7A
Serpind1	serine (or cysteine) proteinase inhibitor, clade D, member 1
Siat10	sialyltransferase 10 (alpha-2,3-sialyltransferase VI)
Slc11a2	solute carrier family 11 (proton-coupled divalent metal ion transporters), member 2
Slc34a1	solute carrier family 34 (sodium phosphate), member 1
Smr2	submaxillary gland androgen regulated protein 2
Snai1	snail homolog 1 (Drosophila)
Snap91	synaptosomal-associated protein 91
Socs2	suppressor of cytokine signaling 2
Sox17	SRY-box containing gene 17
Sparcl1	SPARC-like 1 (mast9, hevin)
Spock2	sparc/osteonectin, cwcv and kazal-like domains proteoglycan 2
Stk4	serine/threonine kinase 4
Synj2	synaptojanin 2
Tbp	TATA box binding protein
Tfpi	tissue factor pathway inhibitor
Timd2	T-cell immunoglobulin and mucin domain containing 2
Tle1	transducin-like enhancer of split 1, homolog of Drosophila E(spl)
Tm4sf7	transmembrane 4 superfamily member 7
Tm4sf8-pending	transmembrane 4 superfamily member 8
Tmc6	transmembrane channel-like gene family 6
Tmprss2	transmembrane protease, serine 2
Tnfsf6	tumor necrosis factor (ligand) superfamily, member 6
Traf6	Tnf receptor-associated factor 6
Tshr	thyroid stimulating hormone receptor
Tuba4	tubulin, alpha 4
Ucp3	uncoupling protein 3, mitochondrial
Vegfc	vascular endothelial growth factor C
Vil	villin
Xlr4	X-linked lymphocyte-regulated 4
Xpa	xeroderma pigmentosum, complementation group A
Ywhaz	tyrosine 3-monooxygenase/tryptophan 5-monooxygenase activation protein, zeta polypeptide
Zfp398	zinc finger protein 398
